# Supplementary material for: The GPR139 reference agonists 1a and 7c, and tryptophan and phenylalanine share a common binding site
Source: Sci Rep. 2017 Apr 25;7:1128. doi: 10.1038/s41598-017-01049-z (PMC5430874; doi:10.1038/s41598-017-01049-z)
Supplement: Supplementary file 2 — Supplementary Information [file 41598_2017_1049_MOESM2_ESM.pdb]

REMARK   4      COMPLIES WITH FORMAT V. 3.0, 1-DEC-2006
REMARK 888
REMARK 888 WRITTEN BY MAESTRO (A PRODUCT OF SCHRODINGER, LLC)
TITLE     GPR139_prot_merged5
MODEL        1
ATOM      1  N   GLY    24      14.554   2.591   3.796  0.00  0.00           N1+
ATOM      2  CA  GLY    24      13.669   1.583   4.443  0.00  0.00           C  
ATOM      3  C   GLY    24      12.766   2.229   5.510  0.00  0.00           C  
ATOM      4  O   GLY    24      12.446   1.567   6.494  0.00  0.00           O  
ATOM      5  HA2 GLY    24      14.280   0.808   4.906  1.00  0.00           H  
ATOM      6  HA3 GLY    24      13.049   1.104   3.685  1.00  0.00           H  
ATOM      7  H1  GLY    24      15.132   2.137   3.103  1.00  0.00           H  
ATOM      8  H2  GLY    24      13.989   3.299   3.350  1.00  0.00           H  
ATOM      9  H3  GLY    24      15.142   3.021   4.495  1.00  0.00           H  
ATOM     10  N   LEU    25      12.298   3.477   5.311  0.00  0.00           N  
ATOM     11  CA  LEU    25      11.330   4.166   6.179  0.00  0.00           C  
ATOM     12  C   LEU    25       9.956   3.471   6.267  0.00  0.00           C  
ATOM     13  O   LEU    25       9.232   3.715   7.230  0.00  0.00           O  
ATOM     14  CB  LEU    25      11.179   5.621   5.682  0.00  0.00           C  
ATOM     15  CG  LEU    25      12.373   6.522   6.077  0.00  0.00           C  
ATOM     16  CD1 LEU    25      12.548   7.701   5.101  0.00  0.00           C  
ATOM     17  CD2 LEU    25      12.260   6.998   7.542  0.00  0.00           C  
ATOM     18  H   LEU    25      12.612   4.014   4.516  1.00  0.00           H  
ATOM     19  HA  LEU    25      11.751   4.200   7.184  1.00  0.00           H  
ATOM     20  HB2 LEU    25      11.067   5.624   4.598  1.00  0.00           H  
ATOM     21  HB3 LEU    25      10.258   6.046   6.080  1.00  0.00           H  
ATOM     22  HG  LEU    25      13.273   5.911   6.006  1.00  0.00           H  
ATOM     23 HD11 LEU    25      13.397   8.309   5.413  1.00  0.00           H  
ATOM     24 HD12 LEU    25      12.726   7.319   4.096  1.00  0.00           H  
ATOM     25 HD13 LEU    25      11.645   8.311   5.102  1.00  0.00           H  
ATOM     26 HD21 LEU    25      13.115   7.629   7.786  1.00  0.00           H  
ATOM     27 HD22 LEU    25      11.340   7.568   7.669  1.00  0.00           H  
ATOM     28 HD23 LEU    25      12.246   6.133   8.205  1.00  0.00           H  
ATOM     29  N   GLY    26       9.642   2.603   5.290  0.00  0.00           N  
ATOM     30  CA  GLY    26       8.419   1.806   5.236  0.00  0.00           C  
ATOM     31  C   GLY    26       8.567   0.426   5.900  0.00  0.00           C  
ATOM     32  O   GLY    26       7.626  -0.362   5.819  0.00  0.00           O  
ATOM     33  H   GLY    26      10.276   2.463   4.516  1.00  0.00           H  
ATOM     34  HA2 GLY    26       7.608   2.354   5.717  1.00  0.00           H  
ATOM     35  HA3 GLY    26       8.116   1.678   4.197  1.00  0.00           H  
ATOM     36  N   PHE    27       9.709   0.119   6.541  0.00  0.00           N  
ATOM     37  CA  PHE    27       9.927  -1.126   7.285  0.00  0.00           C  
ATOM     38  C   PHE    27       9.558  -0.975   8.770  0.00  0.00           C  
ATOM     39  O   PHE    27       9.406  -1.984   9.455  0.00  0.00           O  
ATOM     40  CB  PHE    27      11.383  -1.587   7.074  0.00  0.00           C  
ATOM     41  CG  PHE    27      11.732  -2.937   7.677  0.00  0.00           C  
ATOM     42  CD1 PHE    27      11.215  -4.119   7.106  0.00  0.00           C  
ATOM     43  CD2 PHE    27      12.469  -3.016   8.879  0.00  0.00           C  
ATOM     44  CE1 PHE    27      11.469  -5.346   7.704  0.00  0.00           C  
ATOM     45  CE2 PHE    27      12.708  -4.253   9.461  0.00  0.00           C  
ATOM     46  CZ  PHE    27      12.210  -5.411   8.877  0.00  0.00           C  
ATOM     47  H   PHE    27      10.484   0.767   6.529  1.00  0.00           H  
ATOM     48  HA  PHE    27       9.274  -1.887   6.857  1.00  0.00           H  
ATOM     49  HB2 PHE    27      11.606  -1.601   6.008  1.00  0.00           H  
ATOM     50  HB3 PHE    27      12.061  -0.830   7.469  1.00  0.00           H  
ATOM     51  HD1 PHE    27      10.622  -4.069   6.205  1.00  0.00           H  
ATOM     52  HD2 PHE    27      12.844  -2.116   9.343  1.00  0.00           H  
ATOM     53  HE1 PHE    27      11.090  -6.253   7.258  1.00  0.00           H  
ATOM     54  HE2 PHE    27      13.284  -4.318  10.372  1.00  0.00           H  
ATOM     55  HZ  PHE    27      12.404  -6.367   9.341  1.00  0.00           H  
ATOM     56  N   VAL    28       9.372   0.278   9.222  0.00  0.00           N  
ATOM     57  CA  VAL    28       8.900   0.643  10.554  0.00  0.00           C  
ATOM     58  C   VAL    28       7.580  -0.078  10.941  0.00  0.00           C  
ATOM     59  O   VAL    28       7.608  -0.782  11.949  0.00  0.00           O  
ATOM     60  CB  VAL    28       8.800   2.194  10.704  0.00  0.00           C  
ATOM     61  CG1 VAL    28       8.047   2.668  11.963  0.00  0.00           C  
ATOM     62  CG2 VAL    28      10.184   2.850  10.621  0.00  0.00           C  
ATOM     63  H   VAL    28       9.565   1.066   8.620  1.00  0.00           H  
ATOM     64  HA  VAL    28       9.659   0.308  11.259  1.00  0.00           H  
ATOM     65  HB  VAL    28       8.232   2.555   9.847  1.00  0.00           H  
ATOM     66 HG11 VAL    28       8.026   3.757  11.987  1.00  0.00           H  
ATOM     67 HG12 VAL    28       7.026   2.285  11.942  1.00  0.00           H  
ATOM     68 HG13 VAL    28       8.555   2.295  12.853  1.00  0.00           H  
ATOM     69 HG21 VAL    28      10.083   3.930  10.729  1.00  0.00           H  
ATOM     70 HG22 VAL    28      10.819   2.464  11.419  1.00  0.00           H  
ATOM     71 HG23 VAL    28      10.637   2.624   9.656  1.00  0.00           H  
ATOM     72  N   PRO    29       6.504  -0.018  10.110  0.00  0.00           N  
ATOM     73  CA  PRO    29       5.294  -0.846  10.310  0.00  0.00           C  
ATOM     74  C   PRO    29       5.482  -2.372  10.351  0.00  0.00           C  
ATOM     75  O   PRO    29       4.702  -3.040  11.028  0.00  0.00           O  
ATOM     76  CB  PRO    29       4.375  -0.474   9.138  0.00  0.00           C  
ATOM     77  CG  PRO    29       4.807   0.916   8.732  0.00  0.00           C  
ATOM     78  CD  PRO    29       6.302   0.909   8.992  0.00  0.00           C  
ATOM     79  HA  PRO    29       4.813  -0.533  11.237  1.00  0.00           H  
ATOM     80  HB2 PRO    29       4.549  -1.162   8.310  1.00  0.00           H  
ATOM     81  HB3 PRO    29       3.342  -0.445   9.484  1.00  0.00           H  
ATOM     82  HG2 PRO    29       4.628   1.052   7.666  1.00  0.00           H  
ATOM     83  HG3 PRO    29       4.331   1.646   9.387  1.00  0.00           H  
ATOM     84  HD2 PRO    29       6.622   1.908   9.288  1.00  0.00           H  
ATOM     85  HD3 PRO    29       6.820   0.532   8.111  1.00  0.00           H  
ATOM     86  N   VAL    30       6.492  -2.900   9.641  0.00  0.00           N  
ATOM     87  CA  VAL    30       6.803  -4.330   9.630  0.00  0.00           C  
ATOM     88  C   VAL    30       7.451  -4.770  10.962  0.00  0.00           C  
ATOM     89  O   VAL    30       7.201  -5.890  11.401  0.00  0.00           O  
ATOM     90  CB  VAL    30       7.719  -4.716   8.433  0.00  0.00           C  
ATOM     91  CG1 VAL    30       8.050  -6.220   8.365  0.00  0.00           C  
ATOM     92  CG2 VAL    30       7.116  -4.264   7.088  0.00  0.00           C  
ATOM     93  H   VAL    30       7.081  -2.303   9.078  1.00  0.00           H  
ATOM     94  HA  VAL    30       5.865  -4.874   9.521  1.00  0.00           H  
ATOM     95  HB  VAL    30       8.660  -4.182   8.561  1.00  0.00           H  
ATOM     96 HG11 VAL    30       8.692  -6.412   7.505  1.00  0.00           H  
ATOM     97 HG12 VAL    30       8.566  -6.520   9.277  1.00  0.00           H  
ATOM     98 HG13 VAL    30       7.128  -6.792   8.265  1.00  0.00           H  
ATOM     99 HG21 VAL    30       7.783  -4.551   6.275  1.00  0.00           H  
ATOM    100 HG22 VAL    30       6.146  -4.740   6.945  1.00  0.00           H  
ATOM    101 HG23 VAL    30       6.992  -3.181   7.090  1.00  0.00           H  
ATOM    102  N   VAL    31       8.190  -3.859  11.619  0.00  0.00           N  
ATOM    103  CA  VAL    31       8.696  -4.037  12.978  0.00  0.00           C  
ATOM    104  C   VAL    31       7.563  -3.946  14.028  0.00  0.00           C  
ATOM    105  O   VAL    31       7.573  -4.749  14.960  0.00  0.00           O  
ATOM    106  CB  VAL    31       9.819  -3.014  13.314  0.00  0.00           C  
ATOM    107  CG1 VAL    31      10.369  -3.136  14.750  0.00  0.00           C  
ATOM    108  CG2 VAL    31      10.986  -3.134  12.320  0.00  0.00           C  
ATOM    109  H   VAL    31       8.430  -2.986  11.173  1.00  0.00           H  
ATOM    110  HA  VAL    31       9.128  -5.036  13.043  1.00  0.00           H  
ATOM    111  HB  VAL    31       9.396  -2.015  13.207  1.00  0.00           H  
ATOM    112 HG11 VAL    31      11.147  -2.389  14.906  1.00  0.00           H  
ATOM    113 HG12 VAL    31       9.561  -2.973  15.464  1.00  0.00           H  
ATOM    114 HG13 VAL    31      10.787  -4.132  14.897  1.00  0.00           H  
ATOM    115 HG21 VAL    31      11.758  -2.409  12.576  1.00  0.00           H  
ATOM    116 HG22 VAL    31      11.403  -4.140  12.368  1.00  0.00           H  
ATOM    117 HG23 VAL    31      10.625  -2.938  11.310  1.00  0.00           H  
ATOM    118  N   TYR    32       6.583  -3.034  13.836  0.00  0.00           N  
ATOM    119  CA  TYR    32       5.391  -2.914  14.696  0.00  0.00           C  
ATOM    120  C   TYR    32       4.552  -4.195  14.709  0.00  0.00           C  
ATOM    121  O   TYR    32       4.196  -4.660  15.790  0.00  0.00           O  
ATOM    122  CB  TYR    32       4.466  -1.740  14.285  0.00  0.00           C  
ATOM    123  CG  TYR    32       4.973  -0.317  14.434  0.00  0.00           C  
ATOM    124  CD1 TYR    32       6.263  -0.032  14.928  0.00  0.00           C  
ATOM    125  CD2 TYR    32       4.117   0.748  14.072  0.00  0.00           C  
ATOM    126  CE1 TYR    32       6.691   1.300  15.049  0.00  0.00           C  
ATOM    127  CE2 TYR    32       4.546   2.083  14.197  0.00  0.00           C  
ATOM    128  CZ  TYR    32       5.837   2.358  14.688  0.00  0.00           C  
ATOM    129  OH  TYR    32       6.271   3.643  14.823  0.00  0.00           O  
ATOM    130  H   TYR    32       6.643  -2.383  13.067  1.00  0.00           H  
ATOM    131  HA  TYR    32       5.732  -2.728  15.715  1.00  0.00           H  
ATOM    132  HB2 TYR    32       4.133  -1.893  13.258  1.00  0.00           H  
ATOM    133  HB3 TYR    32       3.515  -1.836  14.808  1.00  0.00           H  
ATOM    134  HD1 TYR    32       6.922  -0.839  15.214  1.00  0.00           H  
ATOM    135  HD2 TYR    32       3.125   0.540  13.697  1.00  0.00           H  
ATOM    136  HE1 TYR    32       7.682   1.518  15.420  1.00  0.00           H  
ATOM    137  HE2 TYR    32       3.886   2.891  13.917  1.00  0.00           H  
ATOM    138  HH  TYR    32       5.580   4.246  14.538  1.00  0.00           H  
ATOM    139  N   TYR    33       4.272  -4.745  13.513  0.00  0.00           N  
ATOM    140  CA  TYR    33       3.493  -5.968  13.348  0.00  0.00           C  
ATOM    141  C   TYR    33       4.211  -7.181  13.943  0.00  0.00           C  
ATOM    142  O   TYR    33       3.559  -7.960  14.627  0.00  0.00           O  
ATOM    143  CB  TYR    33       3.138  -6.193  11.863  0.00  0.00           C  
ATOM    144  CG  TYR    33       2.240  -7.395  11.579  0.00  0.00           C  
ATOM    145  CD1 TYR    33       2.765  -8.707  11.535  0.00  0.00           C  
ATOM    146  CD2 TYR    33       0.862  -7.201  11.359  0.00  0.00           C  
ATOM    147  CE1 TYR    33       1.922  -9.809  11.289  0.00  0.00           C  
ATOM    148  CE2 TYR    33       0.026  -8.300  11.089  0.00  0.00           C  
ATOM    149  CZ  TYR    33       0.550  -9.607  11.055  0.00  0.00           C  
ATOM    150  OH  TYR    33      -0.263 -10.669  10.789  0.00  0.00           O  
ATOM    151  H   TYR    33       4.608  -4.308  12.666  1.00  0.00           H  
ATOM    152  HA  TYR    33       2.558  -5.838  13.894  1.00  0.00           H  
ATOM    153  HB2 TYR    33       2.672  -5.293  11.463  1.00  0.00           H  
ATOM    154  HB3 TYR    33       4.057  -6.285  11.283  1.00  0.00           H  
ATOM    155  HD1 TYR    33       3.821  -8.872  11.690  1.00  0.00           H  
ATOM    156  HD2 TYR    33       0.444  -6.206  11.396  1.00  0.00           H  
ATOM    157  HE1 TYR    33       2.330 -10.809  11.281  1.00  0.00           H  
ATOM    158  HE2 TYR    33      -1.027  -8.146  10.905  1.00  0.00           H  
ATOM    159  HH  TYR    33      -1.162 -10.359  10.654  1.00  0.00           H  
ATOM    160  N   SER    34       5.526  -7.309  13.686  0.00  0.00           N  
ATOM    161  CA  SER    34       6.359  -8.413  14.172  0.00  0.00           C  
ATOM    162  C   SER    34       6.367  -8.537  15.702  0.00  0.00           C  
ATOM    163  O   SER    34       6.339  -9.657  16.211  0.00  0.00           O  
ATOM    164  CB  SER    34       7.793  -8.261  13.640  0.00  0.00           C  
ATOM    165  OG  SER    34       7.825  -8.555  12.259  0.00  0.00           O  
ATOM    166  H   SER    34       6.000  -6.617  13.125  1.00  0.00           H  
ATOM    167  HA  SER    34       5.951  -9.339  13.766  1.00  0.00           H  
ATOM    168  HB2 SER    34       8.133  -7.238  13.801  1.00  0.00           H  
ATOM    169  HB3 SER    34       8.452  -8.946  14.173  1.00  0.00           H  
ATOM    170  HG  SER    34       8.722  -8.458  11.932  1.00  0.00           H  
ATOM    171  N   LEU    35       6.341  -7.387  16.397  0.00  0.00           N  
ATOM    172  CA  LEU    35       6.160  -7.317  17.841  0.00  0.00           C  
ATOM    173  C   LEU    35       4.752  -7.728  18.262  0.00  0.00           C  
ATOM    174  O   LEU    35       4.643  -8.584  19.133  0.00  0.00           O  
ATOM    175  CB  LEU    35       6.469  -5.902  18.357  0.00  0.00           C  
ATOM    176  CG  LEU    35       7.972  -5.594  18.397  0.00  0.00           C  
ATOM    177  CD1 LEU    35       8.206  -4.104  18.676  0.00  0.00           C  
ATOM    178  CD2 LEU    35       8.715  -6.479  19.415  0.00  0.00           C  
ATOM    179  H   LEU    35       6.450  -6.505  15.918  1.00  0.00           H  
ATOM    180  HA  LEU    35       6.866  -8.007  18.304  1.00  0.00           H  
ATOM    181  HB2 LEU    35       5.966  -5.169  17.727  1.00  0.00           H  
ATOM    182  HB3 LEU    35       6.048  -5.780  19.355  1.00  0.00           H  
ATOM    183  HG  LEU    35       8.379  -5.812  17.410  1.00  0.00           H  
ATOM    184 HD11 LEU    35       9.277  -3.902  18.701  1.00  0.00           H  
ATOM    185 HD12 LEU    35       7.744  -3.509  17.889  1.00  0.00           H  
ATOM    186 HD13 LEU    35       7.765  -3.839  19.637  1.00  0.00           H  
ATOM    187 HD21 LEU    35       9.776  -6.227  19.411  1.00  0.00           H  
ATOM    188 HD22 LEU    35       8.306  -6.310  20.411  1.00  0.00           H  
ATOM    189 HD23 LEU    35       8.590  -7.528  19.145  1.00  0.00           H  
ATOM    190  N   LEU    36       3.707  -7.132  17.658  0.00  0.00           N  
ATOM    191  CA  LEU    36       2.316  -7.427  18.018  0.00  0.00           C  
ATOM    192  C   LEU    36       1.900  -8.880  17.729  0.00  0.00           C  
ATOM    193  O   LEU    36       1.189  -9.466  18.541  0.00  0.00           O  
ATOM    194  CB  LEU    36       1.351  -6.396  17.401  0.00  0.00           C  
ATOM    195  CG  LEU    36       1.479  -4.984  18.012  0.00  0.00           C  
ATOM    196  CD1 LEU    36       0.487  -4.036  17.333  0.00  0.00           C  
ATOM    197  CD2 LEU    36       1.295  -4.970  19.542  0.00  0.00           C  
ATOM    198  H   LEU    36       3.866  -6.454  16.926  1.00  0.00           H  
ATOM    199  HA  LEU    36       2.248  -7.300  19.099  1.00  0.00           H  
ATOM    200  HB2 LEU    36       1.520  -6.342  16.326  1.00  0.00           H  
ATOM    201  HB3 LEU    36       0.326  -6.748  17.515  1.00  0.00           H  
ATOM    202  HG  LEU    36       2.484  -4.621  17.797  1.00  0.00           H  
ATOM    203 HD11 LEU    36       0.580  -3.040  17.767  1.00  0.00           H  
ATOM    204 HD12 LEU    36       0.702  -3.988  16.265  1.00  0.00           H  
ATOM    205 HD13 LEU    36      -0.528  -4.403  17.483  1.00  0.00           H  
ATOM    206 HD21 LEU    36       1.396  -3.949  19.911  1.00  0.00           H  
ATOM    207 HD22 LEU    36       0.304  -5.349  19.793  1.00  0.00           H  
ATOM    208 HD23 LEU    36       2.053  -5.600  20.006  1.00  0.00           H  
ATOM    209  N   LEU    37       2.431  -9.460  16.646  0.00  0.00           N  
ATOM    210  CA  LEU    37       2.353 -10.877  16.299  0.00  0.00           C  
ATOM    211  C   LEU    37       2.947 -11.787  17.393  0.00  0.00           C  
ATOM    212  O   LEU    37       2.216 -12.601  17.956  0.00  0.00           O  
ATOM    213  CB  LEU    37       3.026 -11.072  14.917  0.00  0.00           C  
ATOM    214  CG  LEU    37       3.258 -12.525  14.438  0.00  0.00           C  
ATOM    215  CD1 LEU    37       1.950 -13.249  14.104  0.00  0.00           C  
ATOM    216  CD2 LEU    37       4.221 -12.561  13.243  0.00  0.00           C  
ATOM    217  H   LEU    37       2.944  -8.906  15.976  1.00  0.00           H  
ATOM    218  HA  LEU    37       1.299 -11.133  16.192  1.00  0.00           H  
ATOM    219  HB2 LEU    37       2.455 -10.533  14.161  1.00  0.00           H  
ATOM    220  HB3 LEU    37       3.974 -10.535  14.901  1.00  0.00           H  
ATOM    221  HG  LEU    37       3.732 -13.068  15.256  1.00  0.00           H  
ATOM    222 HD11 LEU    37       2.170 -14.264  13.773  1.00  0.00           H  
ATOM    223 HD12 LEU    37       1.318 -13.286  14.991  1.00  0.00           H  
ATOM    224 HD13 LEU    37       1.430 -12.714  13.310  1.00  0.00           H  
ATOM    225 HD21 LEU    37       4.368 -13.593  12.925  1.00  0.00           H  
ATOM    226 HD22 LEU    37       3.802 -11.983  12.420  1.00  0.00           H  
ATOM    227 HD23 LEU    37       5.180 -12.132  13.536  1.00  0.00           H  
ATOM    228  N   CYS    38       4.260 -11.655  17.640  0.00  0.00           N  
ATOM    229  CA  CYS    38       5.046 -12.628  18.403  0.00  0.00           C  
ATOM    230  C   CYS    38       4.998 -12.411  19.923  0.00  0.00           C  
ATOM    231  O   CYS    38       5.107 -13.386  20.662  0.00  0.00           O  
ATOM    232  CB  CYS    38       6.518 -12.631  17.946  0.00  0.00           C  
ATOM    233  SG  CYS    38       6.660 -13.283  16.258  0.00  0.00           S  
ATOM    234  H   CYS    38       4.760 -10.849  17.293  1.00  0.00           H  
ATOM    235  HA  CYS    38       4.635 -13.616  18.198  1.00  0.00           H  
ATOM    236  HB2 CYS    38       6.910 -11.615  17.977  1.00  0.00           H  
ATOM    237  HB3 CYS    38       7.107 -13.249  18.624  1.00  0.00           H  
ATOM    238  HG  CYS    38       7.943 -13.277  15.883  1.00  0.00           H  
ATOM    239  N   LEU    39       4.915 -11.151  20.364  0.00  0.00           N  
ATOM    240  CA  LEU    39       5.118 -10.738  21.754  0.00  0.00           C  
ATOM    241  C   LEU    39       3.935  -9.894  22.264  0.00  0.00           C  
ATOM    242  O   LEU    39       4.012  -9.378  23.378  0.00  0.00           O  
ATOM    243  CB  LEU    39       6.462  -9.974  21.823  0.00  0.00           C  
ATOM    244  CG  LEU    39       7.704 -10.854  21.525  0.00  0.00           C  
ATOM    245  CD1 LEU    39       8.774 -10.078  20.744  0.00  0.00           C  
ATOM    246  CD2 LEU    39       8.278 -11.493  22.803  0.00  0.00           C  
ATOM    247  H   LEU    39       4.698 -10.404  19.720  1.00  0.00           H  
ATOM    248  HA  LEU    39       5.196 -11.632  22.373  1.00  0.00           H  
ATOM    249  HB2 LEU    39       6.437  -9.136  21.126  1.00  0.00           H  
ATOM    250  HB3 LEU    39       6.569  -9.519  22.808  1.00  0.00           H  
ATOM    251  HG  LEU    39       7.370 -11.670  20.883  1.00  0.00           H  
ATOM    252 HD11 LEU    39       9.628 -10.727  20.554  1.00  0.00           H  
ATOM    253 HD12 LEU    39       8.357  -9.738  19.796  1.00  0.00           H  
ATOM    254 HD13 LEU    39       9.096  -9.215  21.328  1.00  0.00           H  
ATOM    255 HD21 LEU    39       9.146 -12.101  22.547  1.00  0.00           H  
ATOM    256 HD22 LEU    39       8.576 -10.709  23.499  1.00  0.00           H  
ATOM    257 HD23 LEU    39       7.519 -12.122  23.268  1.00  0.00           H  
ATOM    258  N   GLY    40       2.864  -9.782  21.457  0.00  0.00           N  
ATOM    259  CA  GLY    40       1.645  -9.063  21.800  0.00  0.00           C  
ATOM    260  C   GLY    40       0.508 -10.053  22.068  0.00  0.00           C  
ATOM    261  O   GLY    40      -0.133  -9.951  23.112  0.00  0.00           O  
ATOM    262  H   GLY    40       2.872 -10.214  20.544  1.00  0.00           H  
ATOM    263  HA2 GLY    40       1.818  -8.459  22.691  1.00  0.00           H  
ATOM    264  HA3 GLY    40       1.366  -8.406  20.976  1.00  0.00           H  
ATOM    265  N   LEU    41       0.254 -10.998  21.142  0.00  0.00           N  
ATOM    266  CA  LEU    41      -0.785 -12.031  21.250  0.00  0.00           C  
ATOM    267  C   LEU    41      -0.632 -12.964  22.475  0.00  0.00           C  
ATOM    268  O   LEU    41      -1.583 -13.027  23.258  0.00  0.00           O  
ATOM    269  CB  LEU    41      -0.894 -12.793  19.903  0.00  0.00           C  
ATOM    270  CG  LEU    41      -1.934 -13.939  19.839  0.00  0.00           C  
ATOM    271  CD1 LEU    41      -3.363 -13.464  20.174  0.00  0.00           C  
ATOM    272  CD2 LEU    41      -1.878 -14.641  18.469  0.00  0.00           C  
ATOM    273  H   LEU    41       0.800 -11.032  20.293  1.00  0.00           H  
ATOM    274  HA  LEU    41      -1.730 -11.503  21.382  1.00  0.00           H  
ATOM    275  HB2 LEU    41      -1.095 -12.081  19.103  1.00  0.00           H  
ATOM    276  HB3 LEU    41       0.087 -13.183  19.631  1.00  0.00           H  
ATOM    277  HG  LEU    41      -1.653 -14.675  20.593  1.00  0.00           H  
ATOM    278 HD11 LEU    41      -4.051 -14.307  20.114  1.00  0.00           H  
ATOM    279 HD12 LEU    41      -3.382 -13.051  21.183  1.00  0.00           H  
ATOM    280 HD13 LEU    41      -3.667 -12.697  19.462  1.00  0.00           H  
ATOM    281 HD21 LEU    41      -2.615 -15.444  18.441  1.00  0.00           H  
ATOM    282 HD22 LEU    41      -2.097 -13.919  17.682  1.00  0.00           H  
ATOM    283 HD23 LEU    41      -0.882 -15.056  18.314  1.00  0.00           H  
ATOM    284  N   PRO    42       0.532 -13.642  22.670  0.00  0.00           N  
ATOM    285  CA  PRO    42       0.691 -14.544  23.826  0.00  0.00           C  
ATOM    286  C   PRO    42       0.755 -13.789  25.158  0.00  0.00           C  
ATOM    287  O   PRO    42       0.353 -14.343  26.176  0.00  0.00           O  
ATOM    288  CB  PRO    42       1.996 -15.297  23.541  0.00  0.00           C  
ATOM    289  CG  PRO    42       2.815 -14.316  22.723  0.00  0.00           C  
ATOM    290  CD  PRO    42       1.760 -13.622  21.863  0.00  0.00           C  
ATOM    291  HA  PRO    42      -0.138 -15.252  23.850  1.00  0.00           H  
ATOM    292  HB2 PRO    42       2.509 -15.499  24.482  1.00  0.00           H  
ATOM    293  HB3 PRO    42       1.780 -16.178  22.936  1.00  0.00           H  
ATOM    294  HG2 PRO    42       3.272 -13.585  23.391  1.00  0.00           H  
ATOM    295  HG3 PRO    42       3.499 -14.868  22.079  1.00  0.00           H  
ATOM    296  HD2 PRO    42       2.060 -12.589  21.687  1.00  0.00           H  
ATOM    297  HD3 PRO    42       1.603 -14.197  20.950  1.00  0.00           H  
ATOM    298  N   ALA    43       1.215 -12.530  25.110  0.00  0.00           N  
ATOM    299  CA  ALA    43       1.284 -11.646  26.256  0.00  0.00           C  
ATOM    300  C   ALA    43      -0.094 -11.181  26.744  0.00  0.00           C  
ATOM    301  O   ALA    43      -0.305 -11.217  27.949  0.00  0.00           O  
ATOM    302  CB  ALA    43       2.183 -10.461  25.916  0.00  0.00           C  
ATOM    303  H   ALA    43       1.542 -12.145  24.235  1.00  0.00           H  
ATOM    304  HA  ALA    43       1.755 -12.195  27.070  1.00  0.00           H  
ATOM    305  HB1 ALA    43       2.240  -9.790  26.773  1.00  0.00           H  
ATOM    306  HB2 ALA    43       3.182 -10.821  25.670  1.00  0.00           H  
ATOM    307  HB3 ALA    43       1.770  -9.924  25.062  1.00  0.00           H  
ATOM    308  N   ASN    44      -1.016 -10.791  25.843  0.00  0.00           N  
ATOM    309  CA  ASN    44      -2.371 -10.373  26.240  0.00  0.00           C  
ATOM    310  C   ASN    44      -3.261 -11.562  26.630  0.00  0.00           C  
ATOM    311  O   ASN    44      -4.046 -11.407  27.563  0.00  0.00           O  
ATOM    312  CB  ASN    44      -3.030  -9.485  25.162  0.00  0.00           C  
ATOM    313  CG  ASN    44      -2.576  -8.024  25.252  0.00  0.00           C  
ATOM    314  ND2 ASN    44      -1.356  -7.742  24.798  0.00  0.00           N  
ATOM    315  OD1 ASN    44      -3.307  -7.164  25.741  0.00  0.00           O  
ATOM    316  H   ASN    44      -0.788 -10.780  24.859  1.00  0.00           H  
ATOM    317  HA  ASN    44      -2.261  -9.756  27.131  1.00  0.00           H  
ATOM    318  HB2 ASN    44      -2.791  -9.878  24.174  1.00  0.00           H  
ATOM    319  HB3 ASN    44      -4.114  -9.535  25.265  1.00  0.00           H  
ATOM    320 HD21 ASN    44      -1.010  -6.793  24.835  1.00  0.00           H  
ATOM    321 HD22 ASN    44      -0.776  -8.476  24.416  1.00  0.00           H  
ATOM    322  N   ILE    45      -3.102 -12.729  25.977  0.00  0.00           N  
ATOM    323  CA  ILE    45      -3.750 -13.988  26.376  0.00  0.00           C  
ATOM    324  C   ILE    45      -3.359 -14.392  27.808  0.00  0.00           C  
ATOM    325  O   ILE    45      -4.231 -14.729  28.608  0.00  0.00           O  
ATOM    326  CB  ILE    45      -3.447 -15.160  25.385  0.00  0.00           C  
ATOM    327  CG1 ILE    45      -4.222 -14.978  24.063  0.00  0.00           C  
ATOM    328  CG2 ILE    45      -3.728 -16.577  25.945  0.00  0.00           C  
ATOM    329  CD1 ILE    45      -3.858 -16.013  22.989  0.00  0.00           C  
ATOM    330  H   ILE    45      -2.508 -12.774  25.160  1.00  0.00           H  
ATOM    331  HA  ILE    45      -4.827 -13.821  26.366  1.00  0.00           H  
ATOM    332  HB  ILE    45      -2.384 -15.112  25.145  1.00  0.00           H  
ATOM    333 HG12 ILE    45      -5.293 -15.025  24.263  1.00  0.00           H  
ATOM    334 HG13 ILE    45      -4.045 -13.975  23.675  1.00  0.00           H  
ATOM    335 HG21 ILE    45      -3.488 -17.322  25.187  1.00  0.00           H  
ATOM    336 HG22 ILE    45      -3.114 -16.747  26.829  1.00  0.00           H  
ATOM    337 HG23 ILE    45      -4.781 -16.659  26.214  1.00  0.00           H  
ATOM    338 HD11 ILE    45      -4.442 -15.823  22.088  1.00  0.00           H  
ATOM    339 HD12 ILE    45      -2.796 -15.937  22.755  1.00  0.00           H  
ATOM    340 HD13 ILE    45      -4.077 -17.014  23.359  1.00  0.00           H  
ATOM    341  N   LEU    46      -2.057 -14.282  28.107  0.00  0.00           N  
ATOM    342  CA  LEU    46      -1.502 -14.495  29.434  0.00  0.00           C  
ATOM    343  C   LEU    46      -1.952 -13.430  30.451  0.00  0.00           C  
ATOM    344  O   LEU    46      -2.259 -13.802  31.580  0.00  0.00           O  
ATOM    345  CB  LEU    46       0.025 -14.592  29.303  0.00  0.00           C  
ATOM    346  CG  LEU    46       0.772 -15.058  30.562  0.00  0.00           C  
ATOM    347  CD1 LEU    46       0.421 -16.521  30.923  0.00  0.00           C  
ATOM    348  CD2 LEU    46       2.284 -14.850  30.364  0.00  0.00           C  
ATOM    349  H   LEU    46      -1.393 -14.037  27.388  1.00  0.00           H  
ATOM    350  HA  LEU    46      -1.863 -15.460  29.789  1.00  0.00           H  
ATOM    351  HB2 LEU    46       0.274 -15.252  28.472  1.00  0.00           H  
ATOM    352  HB3 LEU    46       0.421 -13.628  28.985  1.00  0.00           H  
ATOM    353  HG  LEU    46       0.454 -14.426  31.391  1.00  0.00           H  
ATOM    354 HD11 LEU    46       0.968 -16.815  31.819  1.00  0.00           H  
ATOM    355 HD12 LEU    46      -0.650 -16.603  31.108  1.00  0.00           H  
ATOM    356 HD13 LEU    46       0.698 -17.176  30.097  1.00  0.00           H  
ATOM    357 HD21 LEU    46       2.817 -15.180  31.256  1.00  0.00           H  
ATOM    358 HD22 LEU    46       2.622 -15.429  29.505  1.00  0.00           H  
ATOM    359 HD23 LEU    46       2.486 -13.793  30.192  1.00  0.00           H  
ATOM    360  N   THR    47      -2.047 -12.149  30.039  0.00  0.00           N  
ATOM    361  CA  THR    47      -2.589 -11.058  30.862  0.00  0.00           C  
ATOM    362  C   THR    47      -4.036 -11.342  31.318  0.00  0.00           C  
ATOM    363  O   THR    47      -4.336 -11.093  32.483  0.00  0.00           O  
ATOM    364  CB  THR    47      -2.549  -9.672  30.148  0.00  0.00           C  
ATOM    365  CG2 THR    47      -3.219  -8.491  30.877  0.00  0.00           C  
ATOM    366  OG1 THR    47      -1.209  -9.293  29.909  0.00  0.00           O  
ATOM    367  H   THR    47      -1.734 -11.891  29.114  1.00  0.00           H  
ATOM    368  HA  THR    47      -1.971 -10.984  31.757  1.00  0.00           H  
ATOM    369  HB  THR    47      -3.039  -9.784  29.180  1.00  0.00           H  
ATOM    370  HG1 THR    47      -1.191  -8.439  29.470  1.00  0.00           H  
ATOM    371 HG21 THR    47      -3.121  -7.588  30.274  1.00  0.00           H  
ATOM    372 HG22 THR    47      -4.276  -8.710  31.031  1.00  0.00           H  
ATOM    373 HG23 THR    47      -2.736  -8.337  31.842  1.00  0.00           H  
ATOM    374  N   VAL    48      -4.871 -11.919  30.434  0.00  0.00           N  
ATOM    375  CA  VAL    48      -6.229 -12.379  30.742  0.00  0.00           C  
ATOM    376  C   VAL    48      -6.255 -13.556  31.730  0.00  0.00           C  
ATOM    377  O   VAL    48      -7.149 -13.600  32.572  0.00  0.00           O  
ATOM    378  CB  VAL    48      -7.014 -12.775  29.454  0.00  0.00           C  
ATOM    379  CG1 VAL    48      -8.327 -13.558  29.677  0.00  0.00           C  
ATOM    380  CG2 VAL    48      -7.346 -11.530  28.631  0.00  0.00           C  
ATOM    381  H   VAL    48      -4.576 -12.062  29.478  1.00  0.00           H  
ATOM    382  HA  VAL    48      -6.759 -11.548  31.208  1.00  0.00           H  
ATOM    383  HB  VAL    48      -6.358 -13.401  28.850  1.00  0.00           H  
ATOM    384 HG11 VAL    48      -8.786 -13.779  28.714  1.00  0.00           H  
ATOM    385 HG12 VAL    48      -8.110 -14.490  30.199  1.00  0.00           H  
ATOM    386 HG13 VAL    48      -9.011 -12.958  30.277  1.00  0.00           H  
ATOM    387 HG21 VAL    48      -7.894 -11.822  27.735  1.00  0.00           H  
ATOM    388 HG22 VAL    48      -7.958 -10.853  29.226  1.00  0.00           H  
ATOM    389 HG23 VAL    48      -6.422 -11.027  28.344  1.00  0.00           H  
ATOM    390  N   ILE    49      -5.281 -14.473  31.636  0.00  0.00           N  
ATOM    391  CA  ILE    49      -5.192 -15.614  32.546  0.00  0.00           C  
ATOM    392  C   ILE    49      -4.820 -15.184  33.976  0.00  0.00           C  
ATOM    393  O   ILE    49      -5.433 -15.688  34.914  0.00  0.00           O  
ATOM    394  CB  ILE    49      -4.256 -16.725  31.996  0.00  0.00           C  
ATOM    395  CG1 ILE    49      -4.928 -17.409  30.783  0.00  0.00           C  
ATOM    396  CG2 ILE    49      -3.815 -17.798  33.016  0.00  0.00           C  
ATOM    397  CD1 ILE    49      -3.936 -18.006  29.780  0.00  0.00           C  
ATOM    398  H   ILE    49      -4.576 -14.390  30.917  1.00  0.00           H  
ATOM    399  HA  ILE    49      -6.191 -16.048  32.601  1.00  0.00           H  
ATOM    400  HB  ILE    49      -3.353 -16.236  31.631  1.00  0.00           H  
ATOM    401 HG12 ILE    49      -5.600 -18.192  31.137  1.00  0.00           H  
ATOM    402 HG13 ILE    49      -5.571 -16.691  30.274  1.00  0.00           H  
ATOM    403 HG21 ILE    49      -3.165 -18.522  32.525  1.00  0.00           H  
ATOM    404 HG22 ILE    49      -3.275 -17.322  33.834  1.00  0.00           H  
ATOM    405 HG23 ILE    49      -4.694 -18.308  33.409  1.00  0.00           H  
ATOM    406 HD11 ILE    49      -4.484 -18.467  28.958  1.00  0.00           H  
ATOM    407 HD12 ILE    49      -3.294 -17.216  29.389  1.00  0.00           H  
ATOM    408 HD13 ILE    49      -3.324 -18.758  30.276  1.00  0.00           H  
ATOM    409  N   ILE    50      -3.913 -14.201  34.105  0.00  0.00           N  
ATOM    410  CA  ILE    50      -3.587 -13.525  35.363  0.00  0.00           C  
ATOM    411  C   ILE    50      -4.778 -12.722  35.935  0.00  0.00           C  
ATOM    412  O   ILE    50      -5.001 -12.775  37.142  0.00  0.00           O  
ATOM    413  CB  ILE    50      -2.363 -12.571  35.199  0.00  0.00           C  
ATOM    414  CG1 ILE    50      -1.071 -13.364  34.902  0.00  0.00           C  
ATOM    415  CG2 ILE    50      -2.118 -11.605  36.384  0.00  0.00           C  
ATOM    416  CD1 ILE    50       0.063 -12.489  34.351  0.00  0.00           C  
ATOM    417  H   ILE    50      -3.399 -13.879  33.298  1.00  0.00           H  
ATOM    418  HA  ILE    50      -3.319 -14.289  36.093  1.00  0.00           H  
ATOM    419  HB  ILE    50      -2.561 -11.953  34.323  1.00  0.00           H  
ATOM    420 HG12 ILE    50      -0.735 -13.862  35.812  1.00  0.00           H  
ATOM    421 HG13 ILE    50      -1.291 -14.162  34.192  1.00  0.00           H  
ATOM    422 HG21 ILE    50      -1.247 -10.985  36.173  1.00  0.00           H  
ATOM    423 HG22 ILE    50      -2.992 -10.968  36.520  1.00  0.00           H  
ATOM    424 HG23 ILE    50      -1.943 -12.181  37.292  1.00  0.00           H  
ATOM    425 HD11 ILE    50       0.942 -13.107  34.164  1.00  0.00           H  
ATOM    426 HD12 ILE    50      -0.257 -12.022  33.420  1.00  0.00           H  
ATOM    427 HD13 ILE    50       0.312 -11.716  35.078  1.00  0.00           H  
ATOM    428  N   LEU    51      -5.514 -11.985  35.082  0.00  0.00           N  
ATOM    429  CA  LEU    51      -6.601 -11.102  35.528  0.00  0.00           C  
ATOM    430  C   LEU    51      -7.888 -11.858  35.914  0.00  0.00           C  
ATOM    431  O   LEU    51      -8.664 -11.341  36.716  0.00  0.00           O  
ATOM    432  CB  LEU    51      -6.877 -10.017  34.463  0.00  0.00           C  
ATOM    433  CG  LEU    51      -7.310  -8.662  35.067  0.00  0.00           C  
ATOM    434  CD1 LEU    51      -6.116  -7.931  35.714  0.00  0.00           C  
ATOM    435  CD2 LEU    51      -8.051  -7.771  34.050  0.00  0.00           C  
ATOM    436  H   LEU    51      -5.329 -12.026  34.090  1.00  0.00           H  
ATOM    437  HA  LEU    51      -6.249 -10.590  36.423  1.00  0.00           H  
ATOM    438  HB2 LEU    51      -5.986  -9.873  33.853  1.00  0.00           H  
ATOM    439  HB3 LEU    51      -7.648 -10.370  33.778  1.00  0.00           H  
ATOM    440  HG  LEU    51      -8.017  -8.883  35.867  1.00  0.00           H  
ATOM    441 HD11 LEU    51      -6.453  -6.981  36.130  1.00  0.00           H  
ATOM    442 HD12 LEU    51      -5.700  -8.548  36.510  1.00  0.00           H  
ATOM    443 HD13 LEU    51      -5.351  -7.746  34.960  1.00  0.00           H  
ATOM    444 HD21 LEU    51      -8.332  -6.832  34.526  1.00  0.00           H  
ATOM    445 HD22 LEU    51      -7.397  -7.567  33.202  1.00  0.00           H  
ATOM    446 HD23 LEU    51      -8.947  -8.285  33.702  1.00  0.00           H  
ATOM    447  N   SER    52      -8.068 -13.084  35.392  0.00  0.00           N  
ATOM    448  CA  SER    52      -9.097 -14.049  35.801  0.00  0.00           C  
ATOM    449  C   SER    52      -8.998 -14.458  37.290  0.00  0.00           C  
ATOM    450  O   SER    52      -9.957 -15.008  37.825  0.00  0.00           O  
ATOM    451  CB  SER    52      -8.992 -15.269  34.855  0.00  0.00           C  
ATOM    452  OG  SER    52      -9.892 -16.312  35.171  0.00  0.00           O  
ATOM    453  H   SER    52      -7.464 -13.411  34.651  1.00  0.00           H  
ATOM    454  HA  SER    52     -10.071 -13.586  35.644  1.00  0.00           H  
ATOM    455  HB2 SER    52      -9.158 -14.946  33.828  1.00  0.00           H  
ATOM    456  HB3 SER    52      -7.972 -15.654  34.873  1.00  0.00           H  
ATOM    457  HG  SER    52      -9.776 -17.035  34.550  1.00  0.00           H  
ATOM    458  N   GLN    53      -7.851 -14.176  37.927  0.00  0.00           N  
ATOM    459  CA  GLN    53      -7.488 -14.568  39.285  0.00  0.00           C  
ATOM    460  C   GLN    53      -7.434 -13.340  40.214  0.00  0.00           C  
ATOM    461  O   GLN    53      -7.822 -12.242  39.812  0.00  0.00           O  
ATOM    462  CB  GLN    53      -6.096 -15.234  39.226  0.00  0.00           C  
ATOM    463  CG  GLN    53      -5.970 -16.423  38.255  0.00  0.00           C  
ATOM    464  CD  GLN    53      -4.513 -16.879  38.170  0.00  0.00           C  
ATOM    465  NE2 GLN    53      -3.967 -16.994  36.961  0.00  0.00           N  
ATOM    466  OE1 GLN    53      -3.877 -17.123  39.191  0.00  0.00           O  
ATOM    467  H   GLN    53      -7.133 -13.641  37.460  1.00  0.00           H  
ATOM    468  HA  GLN    53      -8.218 -15.282  39.667  1.00  0.00           H  
ATOM    469  HB2 GLN    53      -5.807 -15.555  40.227  1.00  0.00           H  
ATOM    470  HB3 GLN    53      -5.348 -14.483  38.975  1.00  0.00           H  
ATOM    471  HG2 GLN    53      -6.589 -17.247  38.608  1.00  0.00           H  
ATOM    472  HG3 GLN    53      -6.314 -16.121  37.266  1.00  0.00           H  
ATOM    473 HE21 GLN    53      -3.007 -17.293  36.867  1.00  0.00           H  
ATOM    474 HE22 GLN    53      -4.513 -16.782  36.138  1.00  0.00           H  
ATOM    475  N   LEU    54      -6.918 -13.555  41.440  0.00  0.00           N  
ATOM    476  CA  LEU    54      -6.632 -12.531  42.452  0.00  0.00           C  
ATOM    477  C   LEU    54      -7.941 -11.881  42.925  0.00  0.00           C  
ATOM    478  O   LEU    54      -8.219 -10.741  42.564  0.00  0.00           O  
ATOM    479  CB  LEU    54      -5.605 -11.490  41.914  0.00  0.00           C  
ATOM    480  CG  LEU    54      -4.241 -12.085  41.492  0.00  0.00           C  
ATOM    481  CD1 LEU    54      -3.441 -11.089  40.627  0.00  0.00           C  
ATOM    482  CD2 LEU    54      -3.431 -12.591  42.704  0.00  0.00           C  
ATOM    483  H   LEU    54      -6.691 -14.494  41.735  1.00  0.00           H  
ATOM    484  HA  LEU    54      -6.180 -13.030  43.310  1.00  0.00           H  
ATOM    485  HB2 LEU    54      -5.445 -10.718  42.667  1.00  0.00           H  
ATOM    486  HB3 LEU    54      -6.042 -10.956  41.070  1.00  0.00           H  
ATOM    487  HG  LEU    54      -4.451 -12.952  40.866  1.00  0.00           H  
ATOM    488 HD11 LEU    54      -2.487 -11.535  40.346  1.00  0.00           H  
ATOM    489 HD12 LEU    54      -4.008 -10.850  39.728  1.00  0.00           H  
ATOM    490 HD13 LEU    54      -3.261 -10.176  41.195  1.00  0.00           H  
ATOM    491 HD21 LEU    54      -2.480 -13.000  42.361  1.00  0.00           H  
ATOM    492 HD22 LEU    54      -3.244 -11.763  43.388  1.00  0.00           H  
ATOM    493 HD23 LEU    54      -3.995 -13.367  43.220  1.00  0.00           H  
ATOM    494  N   VAL    55      -8.753 -12.642  43.676  0.00  0.00           N  
ATOM    495  CA  VAL    55     -10.128 -12.284  44.043  0.00  0.00           C  
ATOM    496  C   VAL    55     -10.255 -10.958  44.817  0.00  0.00           C  
ATOM    497  O   VAL    55     -11.160 -10.186  44.511  0.00  0.00           O  
ATOM    498  CB  VAL    55     -10.821 -13.421  44.843  0.00  0.00           C  
ATOM    499  CG1 VAL    55     -12.251 -13.092  45.325  0.00  0.00           C  
ATOM    500  CG2 VAL    55     -10.849 -14.721  44.023  0.00  0.00           C  
ATOM    501  H   VAL    55      -8.427 -13.529  44.031  1.00  0.00           H  
ATOM    502  HA  VAL    55     -10.684 -12.165  43.113  1.00  0.00           H  
ATOM    503  HB  VAL    55     -10.215 -13.609  45.730  1.00  0.00           H  
ATOM    504 HG11 VAL    55     -12.654 -13.943  45.873  1.00  0.00           H  
ATOM    505 HG12 VAL    55     -12.223 -12.220  45.977  1.00  0.00           H  
ATOM    506 HG13 VAL    55     -12.885 -12.882  44.464  1.00  0.00           H  
ATOM    507 HG21 VAL    55     -11.338 -15.506  44.601  1.00  0.00           H  
ATOM    508 HG22 VAL    55     -11.399 -14.556  43.097  1.00  0.00           H  
ATOM    509 HG23 VAL    55      -9.828 -15.026  43.789  1.00  0.00           H  
ATOM    510  N   ALA    56      -9.307 -10.676  45.726  0.00  0.00           N  
ATOM    511  CA  ALA    56      -9.193  -9.392  46.425  0.00  0.00           C  
ATOM    512  C   ALA    56      -8.956  -8.176  45.502  0.00  0.00           C  
ATOM    513  O   ALA    56      -9.326  -7.068  45.883  0.00  0.00           O  
ATOM    514  CB  ALA    56      -8.074  -9.496  47.470  0.00  0.00           C  
ATOM    515  H   ALA    56      -8.614 -11.371  45.966  1.00  0.00           H  
ATOM    516  HA  ALA    56     -10.128  -9.224  46.958  1.00  0.00           H  
ATOM    517  HB1 ALA    56      -7.980  -8.546  47.996  1.00  0.00           H  
ATOM    518  HB2 ALA    56      -8.315 -10.284  48.183  1.00  0.00           H  
ATOM    519  HB3 ALA    56      -7.133  -9.730  46.973  1.00  0.00           H  
ATOM    520  N   ARG    57      -8.374  -8.388  44.309  0.00  0.00           N  
ATOM    521  CA  ARG    57      -8.226  -7.354  43.284  0.00  0.00           C  
ATOM    522  C   ARG    57      -9.496  -7.240  42.437  0.00  0.00           C  
ATOM    523  O   ARG    57      -9.985  -6.139  42.195  0.00  0.00           O  
ATOM    524  CB  ARG    57      -7.008  -7.681  42.391  0.00  0.00           C  
ATOM    525  CG  ARG    57      -6.665  -6.593  41.358  0.00  0.00           C  
ATOM    526  CD  ARG    57      -5.558  -7.049  40.403  0.00  0.00           C  
ATOM    527  NE  ARG    57      -4.984  -5.921  39.662  0.00  0.00           N  
ATOM    528  CZ  ARG    57      -4.194  -6.018  38.579  0.00  0.00           C  
ATOM    529  NH1 ARG    57      -3.891  -7.205  38.035  0.00  0.00           N  
ATOM    530  NH2 ARG    57      -3.697  -4.902  38.033  0.00  0.00           N1+
ATOM    531  H   ARG    57      -8.010  -9.302  44.080  1.00  0.00           H  
ATOM    532  HA  ARG    57      -8.049  -6.398  43.777  1.00  0.00           H  
ATOM    533  HB2 ARG    57      -6.138  -7.867  43.021  1.00  0.00           H  
ATOM    534  HB3 ARG    57      -7.181  -8.626  41.877  1.00  0.00           H  
ATOM    535  HG2 ARG    57      -7.558  -6.344  40.784  1.00  0.00           H  
ATOM    536  HG3 ARG    57      -6.348  -5.688  41.875  1.00  0.00           H  
ATOM    537  HD2 ARG    57      -4.773  -7.548  40.971  1.00  0.00           H  
ATOM    538  HD3 ARG    57      -5.963  -7.778  39.700  1.00  0.00           H  
ATOM    539  HE  ARG    57      -5.228  -5.013  40.029  1.00  0.00           H  
ATOM    540 HH11 ARG    57      -3.295  -7.250  37.221  1.00  0.00           H  
ATOM    541 HH12 ARG    57      -4.258  -8.055  38.439  1.00  0.00           H  
ATOM    542 HH21 ARG    57      -3.102  -4.959  37.219  1.00  0.00           H  
ATOM    543 HH22 ARG    57      -3.916  -4.002  38.436  1.00  0.00           H  
ATOM    544  N   ARG    58      -9.959  -8.406  41.975  0.00  0.00           N  
ATOM    545  CA  ARG    58     -10.989  -8.583  40.968  0.00  0.00           C  
ATOM    546  C   ARG    58     -12.405  -8.206  41.462  0.00  0.00           C  
ATOM    547  O   ARG    58     -13.256  -7.879  40.637  0.00  0.00           O  
ATOM    548  CB  ARG    58     -10.862 -10.041  40.501  0.00  0.00           C  
ATOM    549  CG  ARG    58     -11.462 -10.343  39.121  0.00  0.00           C  
ATOM    550  CD  ARG    58     -11.526 -11.851  38.874  0.00  0.00           C  
ATOM    551  NE  ARG    58     -12.482 -12.444  39.817  0.00  0.00           N  
ATOM    552  CZ  ARG    58     -12.363 -13.614  40.458  0.00  0.00           C  
ATOM    553  NH1 ARG    58     -11.342 -14.448  40.221  0.00  0.00           N  
ATOM    554  NH2 ARG    58     -13.294 -13.945  41.359  0.00  0.00           N1+
ATOM    555  H   ARG    58      -9.585  -9.274  42.330  1.00  0.00           H  
ATOM    556  HA  ARG    58     -10.747  -7.939  40.123  1.00  0.00           H  
ATOM    557  HB2 ARG    58      -9.811 -10.330  40.508  1.00  0.00           H  
ATOM    558  HB3 ARG    58     -11.315 -10.698  41.243  1.00  0.00           H  
ATOM    559  HG2 ARG    58     -12.466  -9.923  39.062  1.00  0.00           H  
ATOM    560  HG3 ARG    58     -10.852  -9.875  38.349  1.00  0.00           H  
ATOM    561  HD2 ARG    58     -10.540 -12.287  39.034  1.00  0.00           H  
ATOM    562  HD3 ARG    58     -11.860 -12.038  37.853  1.00  0.00           H  
ATOM    563  HE  ARG    58     -13.300 -11.869  39.963  1.00  0.00           H  
ATOM    564 HH11 ARG    58     -11.279 -15.323  40.720  1.00  0.00           H  
ATOM    565 HH12 ARG    58     -10.636 -14.201  39.543  1.00  0.00           H  
ATOM    566 HH21 ARG    58     -13.227 -14.821  41.856  1.00  0.00           H  
ATOM    567 HH22 ARG    58     -14.065 -13.318  41.542  1.00  0.00           H  
ATOM    568  N   GLN    59     -12.603  -8.209  42.795  0.00  0.00           N  
ATOM    569  CA  GLN    59     -13.779  -7.700  43.507  0.00  0.00           C  
ATOM    570  C   GLN    59     -13.955  -6.178  43.442  0.00  0.00           C  
ATOM    571  O   GLN    59     -15.088  -5.717  43.593  0.00  0.00           O  
ATOM    572  CB  GLN    59     -13.705  -8.110  44.987  0.00  0.00           C  
ATOM    573  CG  GLN    59     -14.225  -9.524  45.288  0.00  0.00           C  
ATOM    574  CD  GLN    59     -13.976  -9.894  46.752  0.00  0.00           C  
ATOM    575  NE2 GLN    59     -14.696 -10.895  47.258  0.00  0.00           N  
ATOM    576  OE1 GLN    59     -13.140  -9.291  47.422  0.00  0.00           O  
ATOM    577  H   GLN    59     -11.898  -8.591  43.409  1.00  0.00           H  
ATOM    578  HA  GLN    59     -14.665  -8.162  43.072  1.00  0.00           H  
ATOM    579  HB2 GLN    59     -12.675  -8.023  45.334  1.00  0.00           H  
ATOM    580  HB3 GLN    59     -14.254  -7.387  45.590  1.00  0.00           H  
ATOM    581  HG2 GLN    59     -15.294  -9.569  45.079  1.00  0.00           H  
ATOM    582  HG3 GLN    59     -13.721 -10.242  44.642  1.00  0.00           H  
ATOM    583 HE21 GLN    59     -14.567 -11.175  48.219  1.00  0.00           H  
ATOM    584 HE22 GLN    59     -15.371 -11.374  46.679  1.00  0.00           H  
ATOM    585  N   LYS    60     -12.862  -5.421  43.219  0.00  0.00           N  
ATOM    586  CA  LYS    60     -12.936  -3.982  42.958  0.00  0.00           C  
ATOM    587  C   LYS    60     -13.802  -3.740  41.713  0.00  0.00           C  
ATOM    588  O   LYS    60     -13.672  -4.471  40.736  0.00  0.00           O  
ATOM    589  CB  LYS    60     -11.532  -3.371  42.802  0.00  0.00           C  
ATOM    590  CG  LYS    60     -10.702  -3.440  44.094  0.00  0.00           C  
ATOM    591  CD  LYS    60      -9.311  -2.815  43.943  0.00  0.00           C  
ATOM    592  CE  LYS    60      -8.558  -2.767  45.278  0.00  0.00           C  
ATOM    593  NZ  LYS    60      -7.173  -2.307  45.092  0.00  0.00           N1+
ATOM    594  H   LYS    60     -11.945  -5.844  43.228  1.00  0.00           H  
ATOM    595  HA  LYS    60     -13.423  -3.505  43.809  1.00  0.00           H  
ATOM    596  HB2 LYS    60     -11.000  -3.885  42.002  1.00  0.00           H  
ATOM    597  HB3 LYS    60     -11.622  -2.332  42.485  1.00  0.00           H  
ATOM    598  HG2 LYS    60     -11.240  -2.936  44.897  1.00  0.00           H  
ATOM    599  HG3 LYS    60     -10.601  -4.480  44.404  1.00  0.00           H  
ATOM    600  HD2 LYS    60      -8.731  -3.391  43.221  1.00  0.00           H  
ATOM    601  HD3 LYS    60      -9.408  -1.805  43.545  1.00  0.00           H  
ATOM    602  HE2 LYS    60      -9.075  -2.093  45.962  1.00  0.00           H  
ATOM    603  HE3 LYS    60      -8.554  -3.759  45.729  1.00  0.00           H  
ATOM    604  HZ1 LYS    60      -6.702  -2.285  45.985  1.00  0.00           H  
ATOM    605  HZ2 LYS    60      -6.689  -2.940  44.472  1.00  0.00           H  
ATOM    606  HZ3 LYS    60      -7.177  -1.380  44.690  1.00  0.00           H  
ATOM    607  N   SER    61     -14.732  -2.789  41.822  0.00  0.00           N  
ATOM    608  CA  SER    61     -15.890  -2.631  40.938  0.00  0.00           C  
ATOM    609  C   SER    61     -15.640  -2.640  39.412  0.00  0.00           C  
ATOM    610  O   SER    61     -16.386  -3.302  38.689  0.00  0.00           O  
ATOM    611  CB  SER    61     -16.664  -1.400  41.428  0.00  0.00           C  
ATOM    612  OG  SER    61     -15.833  -0.254  41.478  0.00  0.00           O  
ATOM    613  H   SER    61     -14.669  -2.103  42.560  1.00  0.00           H  
ATOM    614  HA  SER    61     -16.535  -3.486  41.138  1.00  0.00           H  
ATOM    615  HB2 SER    61     -17.070  -1.598  42.420  1.00  0.00           H  
ATOM    616  HB3 SER    61     -17.504  -1.211  40.760  1.00  0.00           H  
ATOM    617  HG  SER    61     -16.343   0.498  41.787  1.00  0.00           H  
ATOM    618  N   SER    62     -14.586  -1.955  38.945  0.00  0.00           N  
ATOM    619  CA  SER    62     -14.238  -1.838  37.525  0.00  0.00           C  
ATOM    620  C   SER    62     -13.676  -3.119  36.883  0.00  0.00           C  
ATOM    621  O   SER    62     -13.609  -3.192  35.656  0.00  0.00           O  
ATOM    622  CB  SER    62     -13.221  -0.698  37.373  0.00  0.00           C  
ATOM    623  OG  SER    62     -11.952  -1.036  37.904  0.00  0.00           O  
ATOM    624  H   SER    62     -13.970  -1.476  39.587  1.00  0.00           H  
ATOM    625  HA  SER    62     -15.140  -1.559  36.980  1.00  0.00           H  
ATOM    626  HB2 SER    62     -13.599   0.193  37.874  1.00  0.00           H  
ATOM    627  HB3 SER    62     -13.117  -0.444  36.318  1.00  0.00           H  
ATOM    628  HG  SER    62     -11.349  -0.298  37.789  1.00  0.00           H  
ATOM    629  N   TYR    63     -13.237  -4.070  37.720  0.00  0.00           N  
ATOM    630  CA  TYR    63     -12.532  -5.283  37.315  0.00  0.00           C  
ATOM    631  C   TYR    63     -13.448  -6.378  36.754  0.00  0.00           C  
ATOM    632  O   TYR    63     -12.942  -7.359  36.213  0.00  0.00           O  
ATOM    633  CB  TYR    63     -11.659  -5.775  38.480  0.00  0.00           C  
ATOM    634  CG  TYR    63     -10.397  -4.955  38.660  0.00  0.00           C  
ATOM    635  CD1 TYR    63     -10.432  -3.670  39.240  0.00  0.00           C  
ATOM    636  CD2 TYR    63      -9.178  -5.476  38.183  0.00  0.00           C  
ATOM    637  CE1 TYR    63      -9.255  -2.898  39.309  0.00  0.00           C  
ATOM    638  CE2 TYR    63      -8.008  -4.700  38.235  0.00  0.00           C  
ATOM    639  CZ  TYR    63      -8.049  -3.406  38.783  0.00  0.00           C  
ATOM    640  OH  TYR    63      -6.915  -2.648  38.792  0.00  0.00           O  
ATOM    641  H   TYR    63     -13.387  -3.975  38.715  1.00  0.00           H  
ATOM    642  HA  TYR    63     -11.853  -4.999  36.512  1.00  0.00           H  
ATOM    643  HB2 TYR    63     -12.239  -5.753  39.402  1.00  0.00           H  
ATOM    644  HB3 TYR    63     -11.392  -6.819  38.317  1.00  0.00           H  
ATOM    645  HD1 TYR    63     -11.360  -3.278  39.631  1.00  0.00           H  
ATOM    646  HD2 TYR    63      -9.140  -6.475  37.775  1.00  0.00           H  
ATOM    647  HE1 TYR    63      -9.277  -1.919  39.764  1.00  0.00           H  
ATOM    648  HE2 TYR    63      -7.079  -5.098  37.854  1.00  0.00           H  
ATOM    649  HH  TYR    63      -6.194  -3.146  38.398  1.00  0.00           H  
ATOM    650  N   ASN    64     -14.767  -6.159  36.810  0.00  0.00           N  
ATOM    651  CA  ASN    64     -15.761  -6.878  36.018  0.00  0.00           C  
ATOM    652  C   ASN    64     -15.597  -6.654  34.511  0.00  0.00           C  
ATOM    653  O   ASN    64     -15.725  -7.611  33.748  0.00  0.00           O  
ATOM    654  CB  ASN    64     -17.156  -6.399  36.448  0.00  0.00           C  
ATOM    655  CG  ASN    64     -17.530  -6.974  37.802  0.00  0.00           C  
ATOM    656  ND2 ASN    64     -18.151  -8.155  37.805  0.00  0.00           N  
ATOM    657  OD1 ASN    64     -17.238  -6.369  38.826  0.00  0.00           O  
ATOM    658  H   ASN    64     -15.136  -5.455  37.433  1.00  0.00           H  
ATOM    659  HA  ASN    64     -15.675  -7.944  36.227  1.00  0.00           H  
ATOM    660  HB2 ASN    64     -17.165  -5.310  36.502  1.00  0.00           H  
ATOM    661  HB3 ASN    64     -17.892  -6.709  35.706  1.00  0.00           H  
ATOM    662 HD21 ASN    64     -18.421  -8.581  38.680  1.00  0.00           H  
ATOM    663 HD22 ASN    64     -18.350  -8.623  36.933  1.00  0.00           H  
ATOM    664  N   TYR    65     -15.354  -5.398  34.112  0.00  0.00           N  
ATOM    665  CA  TYR    65     -15.359  -4.996  32.709  0.00  0.00           C  
ATOM    666  C   TYR    65     -14.037  -5.312  31.995  0.00  0.00           C  
ATOM    667  O   TYR    65     -14.073  -5.623  30.805  0.00  0.00           O  
ATOM    668  CB  TYR    65     -15.715  -3.501  32.626  0.00  0.00           C  
ATOM    669  CG  TYR    65     -17.072  -3.176  33.227  0.00  0.00           C  
ATOM    670  CD1 TYR    65     -17.168  -2.597  34.509  0.00  0.00           C  
ATOM    671  CD2 TYR    65     -18.248  -3.495  32.519  0.00  0.00           C  
ATOM    672  CE1 TYR    65     -18.431  -2.350  35.077  0.00  0.00           C  
ATOM    673  CE2 TYR    65     -19.508  -3.231  33.080  0.00  0.00           C  
ATOM    674  CZ  TYR    65     -19.603  -2.665  34.364  0.00  0.00           C  
ATOM    675  OH  TYR    65     -20.826  -2.435  34.922  0.00  0.00           O  
ATOM    676  H   TYR    65     -15.156  -4.681  34.795  1.00  0.00           H  
ATOM    677  HA  TYR    65     -16.150  -5.553  32.206  1.00  0.00           H  
ATOM    678  HB2 TYR    65     -15.695  -3.181  31.584  1.00  0.00           H  
ATOM    679  HB3 TYR    65     -14.946  -2.918  33.132  1.00  0.00           H  
ATOM    680  HD1 TYR    65     -16.271  -2.342  35.054  1.00  0.00           H  
ATOM    681  HD2 TYR    65     -18.183  -3.946  31.539  1.00  0.00           H  
ATOM    682  HE1 TYR    65     -18.503  -1.917  36.064  1.00  0.00           H  
ATOM    683  HE2 TYR    65     -20.406  -3.462  32.525  1.00  0.00           H  
ATOM    684  HH  TYR    65     -21.513  -2.704  34.308  1.00  0.00           H  
ATOM    685  N   LEU    66     -12.911  -5.244  32.727  0.00  0.00           N  
ATOM    686  CA  LEU    66     -11.547  -5.417  32.210  0.00  0.00           C  
ATOM    687  C   LEU    66     -11.266  -6.741  31.469  0.00  0.00           C  
ATOM    688  O   LEU    66     -10.464  -6.718  30.539  0.00  0.00           O  
ATOM    689  CB  LEU    66     -10.531  -5.249  33.360  0.00  0.00           C  
ATOM    690  CG  LEU    66     -10.301  -3.798  33.830  0.00  0.00           C  
ATOM    691  CD1 LEU    66      -9.458  -3.781  35.122  0.00  0.00           C  
ATOM    692  CD2 LEU    66      -9.657  -2.940  32.718  0.00  0.00           C  
ATOM    693  H   LEU    66     -12.963  -5.061  33.719  1.00  0.00           H  
ATOM    694  HA  LEU    66     -11.368  -4.609  31.502  1.00  0.00           H  
ATOM    695  HB2 LEU    66     -10.843  -5.857  34.209  1.00  0.00           H  
ATOM    696  HB3 LEU    66      -9.577  -5.687  33.066  1.00  0.00           H  
ATOM    697  HG  LEU    66     -11.274  -3.365  34.062  1.00  0.00           H  
ATOM    698 HD11 LEU    66      -9.304  -2.750  35.442  1.00  0.00           H  
ATOM    699 HD12 LEU    66      -9.982  -4.330  35.905  1.00  0.00           H  
ATOM    700 HD13 LEU    66      -8.493  -4.251  34.933  1.00  0.00           H  
ATOM    701 HD21 LEU    66      -9.509  -1.924  33.082  1.00  0.00           H  
ATOM    702 HD22 LEU    66      -8.695  -3.370  32.438  1.00  0.00           H  
ATOM    703 HD23 LEU    66     -10.313  -2.922  31.847  1.00  0.00           H  
ATOM    704  N   LEU    67     -11.913  -7.854  31.861  0.00  0.00           N  
ATOM    705  CA  LEU    67     -11.744  -9.179  31.242  0.00  0.00           C  
ATOM    706  C   LEU    67     -12.213  -9.245  29.776  0.00  0.00           C  
ATOM    707  O   LEU    67     -11.657 -10.029  29.007  0.00  0.00           O  
ATOM    708  CB  LEU    67     -12.504 -10.250  32.067  0.00  0.00           C  
ATOM    709  CG  LEU    67     -11.744 -10.851  33.267  0.00  0.00           C  
ATOM    710  CD1 LEU    67     -10.479 -11.622  32.847  0.00  0.00           C  
ATOM    711  CD2 LEU    67     -11.472  -9.830  34.378  0.00  0.00           C  
ATOM    712  H   LEU    67     -12.566  -7.814  32.630  1.00  0.00           H  
ATOM    713  HA  LEU    67     -10.683  -9.428  31.266  1.00  0.00           H  
ATOM    714  HB2 LEU    67     -13.450  -9.832  32.413  1.00  0.00           H  
ATOM    715  HB3 LEU    67     -12.824 -11.054  31.404  1.00  0.00           H  
ATOM    716  HG  LEU    67     -12.414 -11.593  33.702  1.00  0.00           H  
ATOM    717 HD11 LEU    67      -9.986 -12.023  33.733  1.00  0.00           H  
ATOM    718 HD12 LEU    67     -10.755 -12.442  32.184  1.00  0.00           H  
ATOM    719 HD13 LEU    67      -9.798 -10.948  32.327  1.00  0.00           H  
ATOM    720 HD21 LEU    67     -10.935 -10.314  35.194  1.00  0.00           H  
ATOM    721 HD22 LEU    67     -10.870  -9.013  33.981  1.00  0.00           H  
ATOM    722 HD23 LEU    67     -12.418  -9.436  34.749  1.00  0.00           H  
ATOM    723  N   ALA    68     -13.225  -8.433  29.432  0.00  0.00           N  
ATOM    724  CA  ALA    68     -13.843  -8.355  28.110  0.00  0.00           C  
ATOM    725  C   ALA    68     -13.150  -7.322  27.203  0.00  0.00           C  
ATOM    726  O   ALA    68     -13.169  -7.481  25.984  0.00  0.00           O  
ATOM    727  CB  ALA    68     -15.325  -8.000  28.300  0.00  0.00           C  
ATOM    728  H   ALA    68     -13.624  -7.806  30.115  1.00  0.00           H  
ATOM    729  HA  ALA    68     -13.777  -9.334  27.636  1.00  0.00           H  
ATOM    730  HB1 ALA    68     -15.811  -7.935  27.327  1.00  0.00           H  
ATOM    731  HB2 ALA    68     -15.810  -8.772  28.897  1.00  0.00           H  
ATOM    732  HB3 ALA    68     -15.406  -7.041  28.811  1.00  0.00           H  
ATOM    733  N   LEU    69     -12.531  -6.301  27.820  0.00  0.00           N  
ATOM    734  CA  LEU    69     -11.646  -5.333  27.175  0.00  0.00           C  
ATOM    735  C   LEU    69     -10.325  -6.010  26.777  0.00  0.00           C  
ATOM    736  O   LEU    69      -9.869  -5.840  25.648  0.00  0.00           O  
ATOM    737  CB  LEU    69     -11.390  -4.156  28.145  0.00  0.00           C  
ATOM    738  CG  LEU    69     -12.636  -3.295  28.451  0.00  0.00           C  
ATOM    739  CD1 LEU    69     -12.388  -2.331  29.629  0.00  0.00           C  
ATOM    740  CD2 LEU    69     -13.127  -2.546  27.203  0.00  0.00           C  
ATOM    741  H   LEU    69     -12.661  -6.156  28.811  1.00  0.00           H  
ATOM    742  HA  LEU    69     -12.133  -4.952  26.278  1.00  0.00           H  
ATOM    743  HB2 LEU    69     -10.978  -4.540  29.079  1.00  0.00           H  
ATOM    744  HB3 LEU    69     -10.602  -3.520  27.741  1.00  0.00           H  
ATOM    745  HG  LEU    69     -13.432  -3.975  28.753  1.00  0.00           H  
ATOM    746 HD11 LEU    69     -13.287  -1.743  29.813  1.00  0.00           H  
ATOM    747 HD12 LEU    69     -12.140  -2.904  30.522  1.00  0.00           H  
ATOM    748 HD13 LEU    69     -11.562  -1.663  29.385  1.00  0.00           H  
ATOM    749 HD21 LEU    69     -14.004  -1.951  27.457  1.00  0.00           H  
ATOM    750 HD22 LEU    69     -12.337  -1.889  26.838  1.00  0.00           H  
ATOM    751 HD23 LEU    69     -13.388  -3.265  26.427  1.00  0.00           H  
ATOM    752  N   ALA    70      -9.756  -6.799  27.703  0.00  0.00           N  
ATOM    753  CA  ALA    70      -8.546  -7.590  27.494  0.00  0.00           C  
ATOM    754  C   ALA    70      -8.712  -8.679  26.420  0.00  0.00           C  
ATOM    755  O   ALA    70      -7.770  -8.923  25.668  0.00  0.00           O  
ATOM    756  CB  ALA    70      -8.105  -8.178  28.839  0.00  0.00           C  
ATOM    757  H   ALA    70     -10.167  -6.877  28.622  1.00  0.00           H  
ATOM    758  HA  ALA    70      -7.762  -6.911  27.157  1.00  0.00           H  
ATOM    759  HB1 ALA    70      -7.202  -8.771  28.698  1.00  0.00           H  
ATOM    760  HB2 ALA    70      -7.902  -7.369  29.541  1.00  0.00           H  
ATOM    761  HB3 ALA    70      -8.898  -8.812  29.236  1.00  0.00           H  
ATOM    762  N   ALA    71      -9.919  -9.262  26.327  0.00  0.00           N  
ATOM    763  CA  ALA    71     -10.313 -10.173  25.255  0.00  0.00           C  
ATOM    764  C   ALA    71     -10.643  -9.473  23.921  0.00  0.00           C  
ATOM    765  O   ALA    71     -10.545 -10.128  22.884  0.00  0.00           O  
ATOM    766  CB  ALA    71     -11.472 -11.055  25.740  0.00  0.00           C  
ATOM    767  H   ALA    71     -10.624  -9.079  27.028  1.00  0.00           H  
ATOM    768  HA  ALA    71      -9.466 -10.833  25.069  1.00  0.00           H  
ATOM    769  HB1 ALA    71     -11.769 -11.736  24.943  1.00  0.00           H  
ATOM    770  HB2 ALA    71     -11.152 -11.630  26.609  1.00  0.00           H  
ATOM    771  HB3 ALA    71     -12.319 -10.425  26.014  1.00  0.00           H  
ATOM    772  N   ALA    72     -10.985  -8.170  23.940  0.00  0.00           N  
ATOM    773  CA  ALA    72     -11.179  -7.368  22.728  0.00  0.00           C  
ATOM    774  C   ALA    72      -9.854  -7.128  21.987  0.00  0.00           C  
ATOM    775  O   ALA    72      -9.803  -7.370  20.783  0.00  0.00           O  
ATOM    776  CB  ALA    72     -11.900  -6.048  23.044  0.00  0.00           C  
ATOM    777  H   ALA    72     -11.121  -7.696  24.822  1.00  0.00           H  
ATOM    778  HA  ALA    72     -11.825  -7.939  22.062  1.00  0.00           H  
ATOM    779  HB1 ALA    72     -12.030  -5.475  22.126  1.00  0.00           H  
ATOM    780  HB2 ALA    72     -12.877  -6.261  23.479  1.00  0.00           H  
ATOM    781  HB3 ALA    72     -11.307  -5.469  23.752  1.00  0.00           H  
ATOM    782  N   ASP    73      -8.800  -6.726  22.723  0.00  0.00           N  
ATOM    783  CA  ASP    73      -7.430  -6.566  22.210  0.00  0.00           C  
ATOM    784  C   ASP    73      -6.824  -7.830  21.604  0.00  0.00           C  
ATOM    785  O   ASP    73      -6.151  -7.727  20.578  0.00  0.00           O  
ATOM    786  CB  ASP    73      -6.456  -5.994  23.255  0.00  0.00           C  
ATOM    787  CG  ASP    73      -6.735  -4.527  23.539  0.00  0.00           C  
ATOM    788  OD1 ASP    73      -6.562  -3.733  22.590  0.00  0.00           O  
ATOM    789  OD2 ASP    73      -7.065  -4.207  24.696  0.00  0.00           O1-
ATOM    790  H   ASP    73      -8.920  -6.510  23.702  1.00  0.00           H  
ATOM    791  HA  ASP    73      -7.485  -5.833  21.405  1.00  0.00           H  
ATOM    792  HB2 ASP    73      -6.541  -6.564  24.180  1.00  0.00           H  
ATOM    793  HB3 ASP    73      -5.433  -6.106  22.897  1.00  0.00           H  
ATOM    794  N   ILE    74      -7.112  -8.988  22.216  0.00  0.00           N  
ATOM    795  CA  ILE    74      -6.717 -10.299  21.710  0.00  0.00           C  
ATOM    796  C   ILE    74      -7.249 -10.599  20.302  0.00  0.00           C  
ATOM    797  O   ILE    74      -6.507 -11.207  19.546  0.00  0.00           O  
ATOM    798  CB  ILE    74      -7.094 -11.450  22.686  0.00  0.00           C  
ATOM    799  CG1 ILE    74      -6.147 -11.384  23.898  0.00  0.00           C  
ATOM    800  CG2 ILE    74      -7.103 -12.883  22.090  0.00  0.00           C  
ATOM    801  CD1 ILE    74      -6.639 -12.181  25.104  0.00  0.00           C  
ATOM    802  H   ILE    74      -7.633  -8.986  23.082  1.00  0.00           H  
ATOM    803  HA  ILE    74      -5.629 -10.292  21.639  1.00  0.00           H  
ATOM    804  HB  ILE    74      -8.101 -11.246  23.052  1.00  0.00           H  
ATOM    805 HG12 ILE    74      -5.160 -11.744  23.605  1.00  0.00           H  
ATOM    806 HG13 ILE    74      -6.000 -10.344  24.187  1.00  0.00           H  
ATOM    807 HG21 ILE    74      -7.381 -13.598  22.865  1.00  0.00           H  
ATOM    808 HG22 ILE    74      -7.825 -12.934  21.275  1.00  0.00           H  
ATOM    809 HG23 ILE    74      -6.110 -13.126  21.711  1.00  0.00           H  
ATOM    810 HD11 ILE    74      -5.921 -12.088  25.919  1.00  0.00           H  
ATOM    811 HD12 ILE    74      -7.605 -11.793  25.426  1.00  0.00           H  
ATOM    812 HD13 ILE    74      -6.742 -13.231  24.829  1.00  0.00           H  
ATOM    813  N   LEU    75      -8.471 -10.160  19.949  0.00  0.00           N  
ATOM    814  CA  LEU    75      -9.036 -10.410  18.617  0.00  0.00           C  
ATOM    815  C   LEU    75      -8.377  -9.573  17.505  0.00  0.00           C  
ATOM    816  O   LEU    75      -8.337 -10.035  16.365  0.00  0.00           O  
ATOM    817  CB  LEU    75     -10.566 -10.214  18.613  0.00  0.00           C  
ATOM    818  CG  LEU    75     -11.377 -11.192  19.493  0.00  0.00           C  
ATOM    819  CD1 LEU    75     -12.878 -10.848  19.415  0.00  0.00           C  
ATOM    820  CD2 LEU    75     -11.110 -12.689  19.211  0.00  0.00           C  
ATOM    821  H   LEU    75      -9.031  -9.640  20.610  1.00  0.00           H  
ATOM    822  HA  LEU    75      -8.848 -11.458  18.381  1.00  0.00           H  
ATOM    823  HB2 LEU    75     -10.797  -9.189  18.905  1.00  0.00           H  
ATOM    824  HB3 LEU    75     -10.932 -10.264  17.587  1.00  0.00           H  
ATOM    825  HG  LEU    75     -11.070 -11.010  20.523  1.00  0.00           H  
ATOM    826 HD11 LEU    75     -13.443 -11.541  20.038  1.00  0.00           H  
ATOM    827 HD12 LEU    75     -13.037  -9.829  19.769  1.00  0.00           H  
ATOM    828 HD13 LEU    75     -13.216 -10.930  18.382  1.00  0.00           H  
ATOM    829 HD21 LEU    75     -11.722 -13.300  19.875  1.00  0.00           H  
ATOM    830 HD22 LEU    75     -11.363 -12.915  18.175  1.00  0.00           H  
ATOM    831 HD23 LEU    75     -10.057 -12.910  19.384  1.00  0.00           H  
ATOM    832  N   VAL    76      -7.839  -8.392  17.850  0.00  0.00           N  
ATOM    833  CA  VAL    76      -7.058  -7.541  16.948  0.00  0.00           C  
ATOM    834  C   VAL    76      -5.632  -8.103  16.771  0.00  0.00           C  
ATOM    835  O   VAL    76      -5.147  -8.189  15.644  0.00  0.00           O  
ATOM    836  CB  VAL    76      -6.984  -6.084  17.483  0.00  0.00           C  
ATOM    837  CG1 VAL    76      -6.174  -5.122  16.590  0.00  0.00           C  
ATOM    838  CG2 VAL    76      -8.387  -5.500  17.729  0.00  0.00           C  
ATOM    839  H   VAL    76      -7.960  -8.036  18.787  1.00  0.00           H  
ATOM    840  HA  VAL    76      -7.548  -7.528  15.974  1.00  0.00           H  
ATOM    841  HB  VAL    76      -6.480  -6.123  18.448  1.00  0.00           H  
ATOM    842 HG11 VAL    76      -6.172  -4.127  17.035  1.00  0.00           H  
ATOM    843 HG12 VAL    76      -5.149  -5.483  16.502  1.00  0.00           H  
ATOM    844 HG13 VAL    76      -6.628  -5.076  15.600  1.00  0.00           H  
ATOM    845 HG21 VAL    76      -8.296  -4.480  18.103  1.00  0.00           H  
ATOM    846 HG22 VAL    76      -8.948  -5.495  16.795  1.00  0.00           H  
ATOM    847 HG23 VAL    76      -8.911  -6.110  18.464  1.00  0.00           H  
ATOM    848  N   LEU    77      -5.032  -8.551  17.887  0.00  0.00           N  
ATOM    849  CA  LEU    77      -3.786  -9.316  17.942  0.00  0.00           C  
ATOM    850  C   LEU    77      -3.866 -10.679  17.225  0.00  0.00           C  
ATOM    851  O   LEU    77      -2.855 -11.120  16.684  0.00  0.00           O  
ATOM    852  CB  LEU    77      -3.389  -9.517  19.419  0.00  0.00           C  
ATOM    853  CG  LEU    77      -2.867  -8.249  20.113  0.00  0.00           C  
ATOM    854  CD1 LEU    77      -2.896  -8.380  21.645  0.00  0.00           C  
ATOM    855  CD2 LEU    77      -1.482  -7.855  19.571  0.00  0.00           C  
ATOM    856  H   LEU    77      -5.444  -8.367  18.790  1.00  0.00           H  
ATOM    857  HA  LEU    77      -3.006  -8.726  17.461  1.00  0.00           H  
ATOM    858  HB2 LEU    77      -4.244  -9.906  19.972  1.00  0.00           H  
ATOM    859  HB3 LEU    77      -2.636 -10.302  19.487  1.00  0.00           H  
ATOM    860  HG  LEU    77      -3.551  -7.441  19.851  1.00  0.00           H  
ATOM    861 HD11 LEU    77      -2.519  -7.462  22.097  1.00  0.00           H  
ATOM    862 HD12 LEU    77      -3.920  -8.553  21.977  1.00  0.00           H  
ATOM    863 HD13 LEU    77      -2.269  -9.218  21.950  1.00  0.00           H  
ATOM    864 HD21 LEU    77      -1.135  -6.955  20.078  1.00  0.00           H  
ATOM    865 HD22 LEU    77      -0.777  -8.667  19.751  1.00  0.00           H  
ATOM    866 HD23 LEU    77      -1.550  -7.665  18.500  1.00  0.00           H  
ATOM    867  N   PHE    78      -5.054 -11.306  17.212  0.00  0.00           N  
ATOM    868  CA  PHE    78      -5.342 -12.559  16.518  0.00  0.00           C  
ATOM    869  C   PHE    78      -5.527 -12.344  15.005  0.00  0.00           C  
ATOM    870  O   PHE    78      -5.133 -13.224  14.245  0.00  0.00           O  
ATOM    871  CB  PHE    78      -6.569 -13.235  17.163  0.00  0.00           C  
ATOM    872  CG  PHE    78      -6.815 -14.682  16.784  0.00  0.00           C  
ATOM    873  CD1 PHE    78      -6.050 -15.701  17.387  0.00  0.00           C  
ATOM    874  CD2 PHE    78      -7.717 -15.023  15.756  0.00  0.00           C  
ATOM    875  CE1 PHE    78      -6.243 -17.026  17.016  0.00  0.00           C  
ATOM    876  CE2 PHE    78      -7.904 -16.353  15.404  0.00  0.00           C  
ATOM    877  CZ  PHE    78      -7.172 -17.351  16.036  0.00  0.00           C  
ATOM    878  H   PHE    78      -5.838 -10.911  17.710  1.00  0.00           H  
ATOM    879  HA  PHE    78      -4.487 -13.221  16.657  1.00  0.00           H  
ATOM    880  HB2 PHE    78      -6.494 -13.156  18.247  1.00  0.00           H  
ATOM    881  HB3 PHE    78      -7.461 -12.649  16.940  1.00  0.00           H  
ATOM    882  HD1 PHE    78      -5.314 -15.451  18.137  1.00  0.00           H  
ATOM    883  HD2 PHE    78      -8.265 -14.248  15.240  1.00  0.00           H  
ATOM    884  HE1 PHE    78      -5.669 -17.808  17.490  1.00  0.00           H  
ATOM    885  HE2 PHE    78      -8.620 -16.613  14.639  1.00  0.00           H  
ATOM    886  HZ  PHE    78      -7.329 -18.384  15.761  1.00  0.00           H  
ATOM    887  N   PHE    79      -6.054 -11.177  14.577  0.00  0.00           N  
ATOM    888  CA  PHE    79      -6.065 -10.770  13.162  0.00  0.00           C  
ATOM    889  C   PHE    79      -4.642 -10.505  12.647  0.00  0.00           C  
ATOM    890  O   PHE    79      -4.336 -10.869  11.511  0.00  0.00           O  
ATOM    891  CB  PHE    79      -6.999  -9.560  12.935  0.00  0.00           C  
ATOM    892  CG  PHE    79      -7.075  -9.007  11.514  0.00  0.00           C  
ATOM    893  CD1 PHE    79      -7.971  -9.574  10.587  0.00  0.00           C  
ATOM    894  CD2 PHE    79      -6.179  -8.009  11.071  0.00  0.00           C  
ATOM    895  CE1 PHE    79      -8.014  -9.111   9.278  0.00  0.00           C  
ATOM    896  CE2 PHE    79      -6.242  -7.551   9.761  0.00  0.00           C  
ATOM    897  CZ  PHE    79      -7.153  -8.101   8.869  0.00  0.00           C  
ATOM    898  H   PHE    79      -6.467 -10.536  15.240  1.00  0.00           H  
ATOM    899  HA  PHE    79      -6.468 -11.603  12.587  1.00  0.00           H  
ATOM    900  HB2 PHE    79      -8.003  -9.813  13.275  1.00  0.00           H  
ATOM    901  HB3 PHE    79      -6.719  -8.757  13.617  1.00  0.00           H  
ATOM    902  HD1 PHE    79      -8.631 -10.373  10.892  1.00  0.00           H  
ATOM    903  HD2 PHE    79      -5.445  -7.602  11.751  1.00  0.00           H  
ATOM    904  HE1 PHE    79      -8.717  -9.537   8.577  1.00  0.00           H  
ATOM    905  HE2 PHE    79      -5.580  -6.763   9.433  1.00  0.00           H  
ATOM    906  HZ  PHE    79      -7.190  -7.739   7.852  1.00  0.00           H  
ATOM    907  N   ILE    80      -3.789  -9.963  13.538  0.00  0.00           N  
ATOM    908  CA  ILE    80      -2.335  -9.844  13.415  0.00  0.00           C  
ATOM    909  C   ILE    80      -1.622 -11.232  13.532  0.00  0.00           C  
ATOM    910  O   ILE    80      -0.571 -11.370  14.147  0.00  0.00           O  
ATOM    911  CB  ILE    80      -1.806  -8.697  14.359  0.00  0.00           C  
ATOM    912  CG1 ILE    80      -2.268  -7.305  13.854  0.00  0.00           C  
ATOM    913  CG2 ILE    80      -0.295  -8.626  14.664  0.00  0.00           C  
ATOM    914  CD1 ILE    80      -2.311  -6.220  14.944  0.00  0.00           C  
ATOM    915  H   ILE    80      -4.140  -9.581  14.405  1.00  0.00           H  
ATOM    916  HA  ILE    80      -2.150  -9.500  12.397  1.00  0.00           H  
ATOM    917  HB  ILE    80      -2.300  -8.847  15.320  1.00  0.00           H  
ATOM    918 HG12 ILE    80      -1.614  -6.979  13.046  1.00  0.00           H  
ATOM    919 HG13 ILE    80      -3.253  -7.395  13.396  1.00  0.00           H  
ATOM    920 HG21 ILE    80      -0.096  -7.783  15.326  1.00  0.00           H  
ATOM    921 HG22 ILE    80       0.023  -9.550  15.147  1.00  0.00           H  
ATOM    922 HG23 ILE    80       0.258  -8.494  13.734  1.00  0.00           H  
ATOM    923 HD11 ILE    80      -2.644  -5.278  14.508  1.00  0.00           H  
ATOM    924 HD12 ILE    80      -3.005  -6.521  15.730  1.00  0.00           H  
ATOM    925 HD13 ILE    80      -1.316  -6.091  15.369  1.00  0.00           H  
ATOM    926  N   VAL    81      -2.196 -12.245  12.855  0.00  0.00           N  
ATOM    927  CA  VAL    81      -1.616 -13.558  12.557  0.00  0.00           C  
ATOM    928  C   VAL    81      -1.750 -13.889  11.051  0.00  0.00           C  
ATOM    929  O   VAL    81      -0.909 -14.625  10.534  0.00  0.00           O  
ATOM    930  CB  VAL    81      -2.284 -14.701  13.389  0.00  0.00           C  
ATOM    931  CG1 VAL    81      -1.828 -16.132  13.029  0.00  0.00           C  
ATOM    932  CG2 VAL    81      -2.076 -14.485  14.897  0.00  0.00           C  
ATOM    933  H   VAL    81      -3.132 -12.142  12.489  1.00  0.00           H  
ATOM    934  HA  VAL    81      -0.556 -13.528  12.807  1.00  0.00           H  
ATOM    935  HB  VAL    81      -3.356 -14.649  13.202  1.00  0.00           H  
ATOM    936 HG11 VAL    81      -2.350 -16.850  13.663  1.00  0.00           H  
ATOM    937 HG12 VAL    81      -2.059 -16.336  11.984  1.00  0.00           H  
ATOM    938 HG13 VAL    81      -0.754 -16.223  13.188  1.00  0.00           H  
ATOM    939 HG21 VAL    81      -2.551 -15.296  15.449  1.00  0.00           H  
ATOM    940 HG22 VAL    81      -1.009 -14.472  15.119  1.00  0.00           H  
ATOM    941 HG23 VAL    81      -2.520 -13.535  15.193  1.00  0.00           H  
ATOM    942  N   PHE    82      -2.783 -13.354  10.372  0.00  0.00           N  
ATOM    943  CA  PHE    82      -3.226 -13.835   9.056  0.00  0.00           C  
ATOM    944  C   PHE    82      -3.103 -12.790   7.924  0.00  0.00           C  
ATOM    945  O   PHE    82      -3.648 -13.031   6.846  0.00  0.00           O  
ATOM    946  CB  PHE    82      -4.688 -14.324   9.184  0.00  0.00           C  
ATOM    947  CG  PHE    82      -4.955 -15.345  10.281  0.00  0.00           C  
ATOM    948  CD1 PHE    82      -5.655 -14.958  11.443  0.00  0.00           C  
ATOM    949  CD2 PHE    82      -4.459 -16.663  10.186  0.00  0.00           C  
ATOM    950  CE1 PHE    82      -5.911 -15.887  12.440  0.00  0.00           C  
ATOM    951  CE2 PHE    82      -4.721 -17.577  11.201  0.00  0.00           C  
ATOM    952  CZ  PHE    82      -5.457 -17.194  12.317  0.00  0.00           C  
ATOM    953  H   PHE    82      -3.299 -12.579  10.764  1.00  0.00           H  
ATOM    954  HA  PHE    82      -2.609 -14.693   8.788  1.00  0.00           H  
ATOM    955  HB2 PHE    82      -5.016 -14.729   8.227  1.00  0.00           H  
ATOM    956  HB3 PHE    82      -5.343 -13.464   9.325  1.00  0.00           H  
ATOM    957  HD1 PHE    82      -5.992 -13.938  11.556  1.00  0.00           H  
ATOM    958  HD2 PHE    82      -3.877 -16.960   9.326  1.00  0.00           H  
ATOM    959  HE1 PHE    82      -6.466 -15.596  13.320  1.00  0.00           H  
ATOM    960  HE2 PHE    82      -4.353 -18.589  11.125  1.00  0.00           H  
ATOM    961  HZ  PHE    82      -5.675 -17.916  13.089  1.00  0.00           H  
ATOM    962  N   VAL    83      -2.421 -11.653   8.158  0.00  0.00           N  
ATOM    963  CA  VAL    83      -2.355 -10.530   7.206  0.00  0.00           C  
ATOM    964  C   VAL    83      -1.540 -10.814   5.924  0.00  0.00           C  
ATOM    965  O   VAL    83      -1.812 -10.182   4.902  0.00  0.00           O  
ATOM    966  CB  VAL    83      -1.859  -9.225   7.901  0.00  0.00           C  
ATOM    967  CG1 VAL    83      -1.605  -8.011   6.979  0.00  0.00           C  
ATOM    968  CG2 VAL    83      -2.854  -8.813   9.000  0.00  0.00           C  
ATOM    969  H   VAL    83      -1.917 -11.535   9.026  1.00  0.00           H  
ATOM    970  HA  VAL    83      -3.378 -10.338   6.884  1.00  0.00           H  
ATOM    971  HB  VAL    83      -0.915  -9.460   8.393  1.00  0.00           H  
ATOM    972 HG11 VAL    83      -1.264  -7.166   7.577  1.00  0.00           H  
ATOM    973 HG12 VAL    83      -0.842  -8.267   6.244  1.00  0.00           H  
ATOM    974 HG13 VAL    83      -2.529  -7.744   6.466  1.00  0.00           H  
ATOM    975 HG21 VAL    83      -2.505  -7.901   9.484  1.00  0.00           H  
ATOM    976 HG22 VAL    83      -3.834  -8.636   8.556  1.00  0.00           H  
ATOM    977 HG23 VAL    83      -2.930  -9.610   9.740  1.00  0.00           H  
ATOM    978  N   ASP    84      -0.606 -11.783   5.964  0.00  0.00           N  
ATOM    979  CA  ASP    84       0.154 -12.181   4.776  0.00  0.00           C  
ATOM    980  C   ASP    84      -0.723 -12.947   3.764  0.00  0.00           C  
ATOM    981  O   ASP    84      -0.523 -12.759   2.568  0.00  0.00           O  
ATOM    982  CB  ASP    84       1.410 -12.985   5.185  0.00  0.00           C  
ATOM    983  CG  ASP    84       2.473 -13.090   4.081  0.00  0.00           C  
ATOM    984  OD1 ASP    84       2.914 -14.157   3.664  0.00  0.00           O  
ATOM    985  OD2 ASP    84       2.903 -11.875   3.634  0.00  0.00           O  
ATOM    986  H   ASP    84      -0.410 -12.260   6.832  1.00  0.00           H  
ATOM    987  HA  ASP    84       0.495 -11.269   4.287  1.00  0.00           H  
ATOM    988  HB2 ASP    84       1.854 -12.535   6.073  1.00  0.00           H  
ATOM    989  HB3 ASP    84       1.113 -13.987   5.496  1.00  0.00           H  
ATOM    990  HD2 ASP    84       3.564 -12.001   2.949  1.00  0.00           H  
ATOM    991  N   PHE    85      -1.687 -13.756   4.248  0.00  0.00           N  
ATOM    992  CA  PHE    85      -2.534 -14.655   3.449  0.00  0.00           C  
ATOM    993  C   PHE    85      -3.885 -13.977   3.237  0.00  0.00           C  
ATOM    994  O   PHE    85      -4.402 -13.350   4.163  0.00  0.00           O  
ATOM    995  CB  PHE    85      -2.683 -16.013   4.147  0.00  0.00           C  
ATOM    996  CG  PHE    85      -1.520 -16.965   3.976  0.00  0.00           C  
ATOM    997  CD1 PHE    85      -0.874 -17.065   2.731  0.00  0.00           C  
ATOM    998  CD2 PHE    85      -1.085 -17.749   5.058  0.00  0.00           C  
ATOM    999  CE1 PHE    85       0.210 -17.944   2.570  0.00  0.00           C  
ATOM   1000  CE2 PHE    85       0.000 -18.629   4.897  0.00  0.00           C  
ATOM   1001  CZ  PHE    85       0.648 -18.727   3.652  0.00  0.00           C  
ATOM   1002  H   PHE    85      -1.878 -13.777   5.240  1.00  0.00           H  
ATOM   1003  HA  PHE    85      -2.035 -14.883   2.507  1.00  0.00           H  
ATOM   1004  HB2 PHE    85      -2.798 -15.859   5.220  1.00  0.00           H  
ATOM   1005  HB3 PHE    85      -3.561 -16.528   3.758  1.00  0.00           H  
ATOM   1006  HD1 PHE    85      -1.212 -16.466   1.898  1.00  0.00           H  
ATOM   1007  HD2 PHE    85      -1.583 -17.676   6.013  1.00  0.00           H  
ATOM   1008  HE1 PHE    85       0.708 -18.018   1.614  1.00  0.00           H  
ATOM   1009  HE2 PHE    85       0.337 -19.230   5.729  1.00  0.00           H  
ATOM   1010  HZ  PHE    85       1.481 -19.403   3.528  1.00  0.00           H  
ATOM   1011  N   LEU    86      -4.413 -14.125   2.025  1.00  0.00           N  
ATOM   1012  CA  LEU    86      -5.502 -13.398   1.602  1.00  0.00           C  
ATOM   1013  C   LEU    86      -4.501 -12.189   0.827  1.00  0.00           C  
ATOM   1014  O   LEU    86      -5.054 -11.471  -0.008  1.00  0.00           O  
ATOM   1015  CB  LEU    86      -6.360 -12.835   2.767  1.00  0.00           C  
ATOM   1016  CG  LEU    86      -7.630 -11.989   2.504  1.00  0.00           C  
ATOM   1017  CD1 LEU    86      -8.639 -12.720   1.621  1.00  0.00           C  
ATOM   1018  CD2 LEU    86      -8.280 -11.566   3.821  1.00  0.00           C  
ATOM   1019  H   LEU    86      -3.921 -14.658   1.322  1.00  0.00           H  
ATOM   1020  HA  LEU    86      -6.142 -13.941   0.907  1.00  0.00           H  
ATOM   1021  HB2 LEU    86      -6.734 -13.659   3.375  1.00  0.00           H  
ATOM   1022  HB3 LEU    86      -5.749 -12.177   3.384  1.00  0.00           H  
ATOM   1023  HG  LEU    86      -7.346 -11.032   2.067  1.00  0.00           H  
ATOM   1024 HD11 LEU    86      -9.512 -12.087   1.466  1.00  0.00           H  
ATOM   1025 HD12 LEU    86      -8.181 -12.950   0.659  1.00  0.00           H  
ATOM   1026 HD13 LEU    86      -8.945 -13.647   2.108  1.00  0.00           H  
ATOM   1027 HD21 LEU    86      -9.171 -10.972   3.613  1.00  0.00           H  
ATOM   1028 HD22 LEU    86      -8.560 -12.452   4.391  1.00  0.00           H  
ATOM   1029 HD23 LEU    86      -7.575 -10.970   4.400  1.00  0.00           H  
ATOM   1030  N   LEU    87      -3.210 -12.136   1.142  1.00  0.00           N  
ATOM   1031  CA  LEU    87      -2.265 -11.214   0.540  1.00  0.00           C  
ATOM   1032  C   LEU    87      -1.253 -12.048  -0.241  1.00  0.00           C  
ATOM   1033  O   LEU    87      -0.239 -11.512  -0.692  1.00  0.00           O  
ATOM   1034  CB  LEU    87      -1.628 -10.257   1.584  1.00  0.00           C  
ATOM   1035  CG  LEU    87      -0.630  -9.150   1.167  1.00  0.00           C  
ATOM   1036  CD1 LEU    87       0.817  -9.639   1.184  1.00  0.00           C  
ATOM   1037  CD2 LEU    87      -0.988  -8.587  -0.209  1.00  0.00           C  
ATOM   1038  H   LEU    87      -2.835 -12.762   1.840  1.00  0.00           H  
ATOM   1039  HA  LEU    87      -2.806 -10.466  -0.041  1.00  0.00           H  
ATOM   1040  HB2 LEU    87      -2.414  -9.701   2.095  1.00  0.00           H  
ATOM   1041  HB3 LEU    87      -1.063 -10.838   2.312  1.00  0.00           H  
ATOM   1042  HG  LEU    87      -0.759  -8.281   1.813  1.00  0.00           H  
ATOM   1043 HD11 LEU    87       1.479  -8.827   0.884  1.00  0.00           H  
ATOM   1044 HD12 LEU    87       1.078  -9.968   2.190  1.00  0.00           H  
ATOM   1045 HD13 LEU    87       0.927 -10.472   0.490  1.00  0.00           H  
ATOM   1046 HD21 LEU    87      -0.273  -7.811  -0.482  1.00  0.00           H  
ATOM   1047 HD22 LEU    87      -0.955  -9.387  -0.948  1.00  0.00           H  
ATOM   1048 HD23 LEU    87      -1.991  -8.163  -0.178  1.00  0.00           H  
ATOM   1049  N   GLU    88      -1.559 -13.335  -0.376  0.00  0.00           N  
ATOM   1050  CA  GLU    88      -0.726 -14.287  -1.082  0.00  0.00           C  
ATOM   1051  C   GLU    88      -1.615 -15.335  -1.812  0.00  0.00           C  
ATOM   1052  O   GLU    88      -1.334 -16.529  -1.726  0.00  0.00           O  
ATOM   1053  CB  GLU    88       0.277 -14.948  -0.121  0.00  0.00           C  
ATOM   1054  CG  GLU    88       1.284 -15.929  -0.740  0.00  0.00           C  
ATOM   1055  CD  GLU    88       2.273 -16.579   0.223  0.00  0.00           C  
ATOM   1056  OE1 GLU    88       2.035 -17.746   0.606  0.00  0.00           O  
ATOM   1057  OE2 GLU    88       3.261 -15.891   0.558  0.00  0.00           O  
ATOM   1058  H   GLU    88      -2.412 -13.696   0.027  1.00  0.00           H  
ATOM   1059  HA  GLU    88      -0.059 -13.754  -1.760  1.00  0.00           H  
ATOM   1060  HB2 GLU    88       0.876 -14.178   0.366  1.00  0.00           H  
ATOM   1061  HB3 GLU    88      -0.265 -15.517   0.635  1.00  0.00           H  
ATOM   1062  HG2 GLU    88       0.747 -16.750  -1.216  1.00  0.00           H  
ATOM   1063  HG3 GLU    88       1.887 -15.410  -1.484  1.00  0.00           H  
ATOM   1064  HE2 GLU    88       3.812 -16.395   1.161  1.00  0.00           H  
ATOM   1065  N   ASP    89      -2.621 -14.872  -2.581  0.00  0.00           N  
ATOM   1066  CA  ASP    89      -3.580 -15.636  -3.394  0.00  0.00           C  
ATOM   1067  C   ASP    89      -4.671 -16.304  -2.539  0.00  0.00           C  
ATOM   1068  O   ASP    89      -4.382 -17.078  -1.625  0.00  0.00           O  
ATOM   1069  CB  ASP    89      -2.930 -16.654  -4.370  0.00  0.00           C  
ATOM   1070  CG  ASP    89      -1.806 -16.076  -5.232  0.00  0.00           C  
ATOM   1071  OD1 ASP    89      -0.622 -16.105  -4.906  0.00  0.00           O  
ATOM   1072  OD2 ASP    89      -2.258 -15.538  -6.400  0.00  0.00           O  
ATOM   1073  H   ASP    89      -2.790 -13.878  -2.648  1.00  0.00           H  
ATOM   1074  HA  ASP    89      -4.093 -14.906  -4.020  1.00  0.00           H  
ATOM   1075  HB2 ASP    89      -3.700 -17.076  -5.017  1.00  0.00           H  
ATOM   1076  HB3 ASP    89      -2.551 -17.505  -3.805  1.00  0.00           H  
ATOM   1077  HD2 ASP    89      -1.516 -15.192  -6.901  1.00  0.00           H  
ATOM   1078  N   PHE    90      -5.925 -15.989  -2.894  0.00  0.00           N  
ATOM   1079  CA  PHE    90      -7.153 -16.408  -2.216  0.00  0.00           C  
ATOM   1080  C   PHE    90      -7.441 -17.923  -2.237  0.00  0.00           C  
ATOM   1081  O   PHE    90      -8.323 -18.377  -1.514  0.00  0.00           O  
ATOM   1082  CB  PHE    90      -8.321 -15.565  -2.773  0.00  0.00           C  
ATOM   1083  CG  PHE    90      -8.603 -15.649  -4.271  0.00  0.00           C  
ATOM   1084  CD1 PHE    90      -9.556 -16.565  -4.767  0.00  0.00           C  
ATOM   1085  CD2 PHE    90      -7.866 -14.871  -5.192  0.00  0.00           C  
ATOM   1086  CE1 PHE    90      -9.816 -16.633  -6.129  0.00  0.00           C  
ATOM   1087  CE2 PHE    90      -8.139 -14.956  -6.552  0.00  0.00           C  
ATOM   1088  CZ  PHE    90      -9.121 -15.821  -7.016  0.00  0.00           C  
ATOM   1089  H   PHE    90      -6.090 -15.407  -3.702  1.00  0.00           H  
ATOM   1090  HA  PHE    90      -7.041 -16.128  -1.169  1.00  0.00           H  
ATOM   1091  HB2 PHE    90      -8.174 -14.521  -2.495  1.00  0.00           H  
ATOM   1092  HB3 PHE    90      -9.231 -15.807  -2.224  1.00  0.00           H  
ATOM   1093  HD1 PHE    90     -10.084 -17.216  -4.085  1.00  0.00           H  
ATOM   1094  HD2 PHE    90      -7.089 -14.209  -4.839  1.00  0.00           H  
ATOM   1095  HE1 PHE    90     -10.561 -17.320  -6.503  1.00  0.00           H  
ATOM   1096  HE2 PHE    90      -7.586 -14.348  -7.253  1.00  0.00           H  
ATOM   1097  HZ  PHE    90      -9.344 -15.860  -8.072  1.00  0.00           H  
ATOM   1098  N   ILE    91      -6.688 -18.672  -3.050  0.00  0.00           N  
ATOM   1099  CA  ILE    91      -6.790 -20.117  -3.240  0.00  0.00           C  
ATOM   1100  C   ILE    91      -5.763 -20.919  -2.411  0.00  0.00           C  
ATOM   1101  O   ILE    91      -5.699 -22.138  -2.566  0.00  0.00           O  
ATOM   1102  CB  ILE    91      -6.610 -20.447  -4.747  0.00  0.00           C  
ATOM   1103  CG1 ILE    91      -5.325 -19.825  -5.353  0.00  0.00           C  
ATOM   1104  CG2 ILE    91      -7.859 -20.035  -5.547  0.00  0.00           C  
ATOM   1105  CD1 ILE    91      -4.981 -20.357  -6.748  0.00  0.00           C  
ATOM   1106  H   ILE    91      -5.965 -18.242  -3.608  1.00  0.00           H  
ATOM   1107  HA  ILE    91      -7.790 -20.430  -2.939  1.00  0.00           H  
ATOM   1108  HB  ILE    91      -6.515 -21.530  -4.831  1.00  0.00           H  
ATOM   1109 HG12 ILE    91      -5.434 -18.741  -5.395  1.00  0.00           H  
ATOM   1110 HG13 ILE    91      -4.486 -20.003  -4.680  1.00  0.00           H  
ATOM   1111 HG21 ILE    91      -7.712 -20.275  -6.600  1.00  0.00           H  
ATOM   1112 HG22 ILE    91      -8.727 -20.575  -5.169  1.00  0.00           H  
ATOM   1113 HG23 ILE    91      -8.023 -18.963  -5.438  1.00  0.00           H  
ATOM   1114 HD11 ILE    91      -4.071 -19.876  -7.106  1.00  0.00           H  
ATOM   1115 HD12 ILE    91      -4.827 -21.435  -6.699  1.00  0.00           H  
ATOM   1116 HD13 ILE    91      -5.800 -20.139  -7.433  1.00  0.00           H  
ATOM   1117  N   LEU    92      -5.002 -20.240  -1.537  0.00  0.00           N  
ATOM   1118  CA  LEU    92      -4.013 -20.834  -0.639  0.00  0.00           C  
ATOM   1119  C   LEU    92      -4.459 -20.678   0.824  0.00  0.00           C  
ATOM   1120  O   LEU    92      -5.265 -19.799   1.128  0.00  0.00           O  
ATOM   1121  CB  LEU    92      -2.657 -20.116  -0.844  0.00  0.00           C  
ATOM   1122  CG  LEU    92      -2.121 -20.080  -2.292  0.00  0.00           C  
ATOM   1123  CD1 LEU    92      -0.703 -19.477  -2.322  0.00  0.00           C  
ATOM   1124  CD2 LEU    92      -2.158 -21.443  -3.008  0.00  0.00           C  
ATOM   1125  H   LEU    92      -5.091 -19.236  -1.463  1.00  0.00           H  
ATOM   1126  HA  LEU    92      -3.902 -21.893  -0.873  1.00  0.00           H  
ATOM   1127  HB2 LEU    92      -1.908 -20.570  -0.195  1.00  0.00           H  
ATOM   1128  HB3 LEU    92      -2.728 -19.098  -0.461  1.00  0.00           H  
ATOM   1129  HG  LEU    92      -2.767 -19.406  -2.855  1.00  0.00           H  
ATOM   1130 HD11 LEU    92      -0.338 -19.458  -3.349  1.00  0.00           H  
ATOM   1131 HD12 LEU    92      -0.731 -18.461  -1.928  1.00  0.00           H  
ATOM   1132 HD13 LEU    92      -0.036 -20.085  -1.711  1.00  0.00           H  
ATOM   1133 HD21 LEU    92      -1.765 -21.334  -4.019  1.00  0.00           H  
ATOM   1134 HD22 LEU    92      -1.548 -22.160  -2.457  1.00  0.00           H  
ATOM   1135 HD23 LEU    92      -3.186 -21.802  -3.054  1.00  0.00           H  
ATOM   1136  N   ASN    93      -3.860 -21.494   1.711  0.00  0.00           N  
ATOM   1137  CA  ASN    93      -3.920 -21.381   3.179  0.00  0.00           C  
ATOM   1138  C   ASN    93      -5.350 -21.588   3.738  0.00  0.00           C  
ATOM   1139  O   ASN    93      -6.123 -22.374   3.188  0.00  0.00           O  
ATOM   1140  CB  ASN    93      -3.261 -20.054   3.677  0.00  0.00           C  
ATOM   1141  CG  ASN    93      -1.880 -19.766   3.072  0.00  0.00           C  
ATOM   1142  ND2 ASN    93      -1.760 -18.675   2.312  0.00  0.00           N  
ATOM   1143  OD1 ASN    93      -0.931 -20.515   3.290  0.00  0.00           O  
ATOM   1144  H   ASN    93      -3.304 -22.272   1.386  1.00  0.00           H  
ATOM   1145  HA  ASN    93      -3.313 -22.195   3.576  1.00  0.00           H  
ATOM   1146  HB2 ASN    93      -3.182 -20.075   4.764  1.00  0.00           H  
ATOM   1147  HB3 ASN    93      -3.928 -19.218   3.466  1.00  0.00           H  
ATOM   1148 HD21 ASN    93      -0.870 -18.447   1.893  1.00  0.00           H  
ATOM   1149 HD22 ASN    93      -2.560 -18.079   2.155  1.00  0.00           H  
ATOM   1150  N   MET    94      -5.677 -20.869   4.823  0.00  0.00           N  
ATOM   1151  CA  MET    94      -6.992 -20.814   5.469  0.00  0.00           C  
ATOM   1152  C   MET    94      -8.029 -20.020   4.648  0.00  0.00           C  
ATOM   1153  O   MET    94      -9.204 -20.004   5.003  0.00  0.00           O  
ATOM   1154  CB  MET    94      -6.827 -20.183   6.872  0.00  0.00           C  
ATOM   1155  CG  MET    94      -6.023 -21.020   7.885  0.00  0.00           C  
ATOM   1156  SD  MET    94      -4.235 -21.191   7.609  0.00  0.00           S  
ATOM   1157  CE  MET    94      -3.835 -22.300   8.982  0.00  0.00           C  
ATOM   1158  H   MET    94      -4.982 -20.292   5.275  1.00  0.00           H  
ATOM   1159  HA  MET    94      -7.358 -21.833   5.591  1.00  0.00           H  
ATOM   1160  HB2 MET    94      -6.368 -19.200   6.773  1.00  0.00           H  
ATOM   1161  HB3 MET    94      -7.811 -19.964   7.286  1.00  0.00           H  
ATOM   1162  HG2 MET    94      -6.469 -22.011   7.964  1.00  0.00           H  
ATOM   1163  HG3 MET    94      -6.193 -20.628   8.888  1.00  0.00           H  
ATOM   1164  HE1 MET    94      -2.768 -22.519   8.974  1.00  0.00           H  
ATOM   1165  HE2 MET    94      -4.100 -21.821   9.925  1.00  0.00           H  
ATOM   1166  HE3 MET    94      -4.397 -23.228   8.875  1.00  0.00           H  
ATOM   1167  N   GLN    95      -7.569 -19.358   3.578  0.00  0.00           N  
ATOM   1168  CA  GLN    95      -8.349 -18.493   2.703  0.00  0.00           C  
ATOM   1169  C   GLN    95      -9.029 -19.269   1.568  0.00  0.00           C  
ATOM   1170  O   GLN    95      -9.987 -18.752   0.996  0.00  0.00           O  
ATOM   1171  CB  GLN    95      -7.443 -17.341   2.200  0.00  0.00           C  
ATOM   1172  CG  GLN    95      -7.290 -16.142   3.167  0.00  0.00           C  
ATOM   1173  CD  GLN    95      -7.079 -16.507   4.644  0.00  0.00           C  
ATOM   1174  NE2 GLN    95      -7.963 -16.040   5.526  0.00  0.00           N  
ATOM   1175  OE1 GLN    95      -6.130 -17.206   4.988  0.00  0.00           O  
ATOM   1176  H   GLN    95      -6.596 -19.436   3.316  1.00  0.00           H  
ATOM   1177  HA  GLN    95      -9.137 -18.046   3.308  1.00  0.00           H  
ATOM   1178  HB2 GLN    95      -6.457 -17.738   1.958  1.00  0.00           H  
ATOM   1179  HB3 GLN    95      -7.815 -16.984   1.239  1.00  0.00           H  
ATOM   1180  HG2 GLN    95      -8.161 -15.493   3.078  1.00  0.00           H  
ATOM   1181  HG3 GLN    95      -6.467 -15.511   2.831  1.00  0.00           H  
ATOM   1182 HE21 GLN    95      -7.860 -16.257   6.507  1.00  0.00           H  
ATOM   1183 HE22 GLN    95      -8.735 -15.470   5.213  1.00  0.00           H  
ATOM   1184  N   MET    96      -8.556 -20.499   1.285  0.00  0.00           N  
ATOM   1185  CA  MET    96      -9.171 -21.414   0.327  0.00  0.00           C  
ATOM   1186  C   MET    96     -10.606 -21.829   0.748  0.00  0.00           C  
ATOM   1187  O   MET    96     -11.524 -21.533  -0.019  0.00  0.00           O  
ATOM   1188  CB  MET    96      -8.207 -22.583   0.025  0.00  0.00           C  
ATOM   1189  CG  MET    96      -8.743 -23.567  -1.025  0.00  0.00           C  
ATOM   1190  SD  MET    96      -7.724 -25.043  -1.244  0.00  0.00           S  
ATOM   1191  CE  MET    96      -8.918 -26.075  -2.135  0.00  0.00           C  
ATOM   1192  H   MET    96      -7.726 -20.839   1.749  1.00  0.00           H  
ATOM   1193  HA  MET    96      -9.275 -20.857  -0.604  1.00  0.00           H  
ATOM   1194  HB2 MET    96      -7.249 -22.184  -0.308  1.00  0.00           H  
ATOM   1195  HB3 MET    96      -7.991 -23.121   0.948  1.00  0.00           H  
ATOM   1196  HG2 MET    96      -9.757 -23.864  -0.757  1.00  0.00           H  
ATOM   1197  HG3 MET    96      -8.847 -23.054  -1.981  1.00  0.00           H  
ATOM   1198  HE1 MET    96      -8.466 -27.041  -2.362  1.00  0.00           H  
ATOM   1199  HE2 MET    96      -9.803 -26.225  -1.517  1.00  0.00           H  
ATOM   1200  HE3 MET    96      -9.204 -25.582  -3.064  1.00  0.00           H  
ATOM   1201  N   PRO    97     -10.817 -22.402   1.963  0.00  0.00           N  
ATOM   1202  CA  PRO    97     -12.154 -22.431   2.590  0.00  0.00           C  
ATOM   1203  C   PRO    97     -12.636 -21.041   3.055  0.00  0.00           C  
ATOM   1204  O   PRO    97     -11.833 -20.128   3.255  0.00  0.00           O  
ATOM   1205  CB  PRO    97     -11.997 -23.413   3.762  0.00  0.00           C  
ATOM   1206  CG  PRO    97     -10.532 -23.313   4.148  0.00  0.00           C  
ATOM   1207  CD  PRO    97      -9.833 -23.079   2.813  0.00  0.00           C  
ATOM   1208  HA  PRO    97     -12.873 -22.838   1.878  1.00  0.00           H  
ATOM   1209  HB2 PRO    97     -12.614 -23.081   4.597  1.00  0.00           H  
ATOM   1210  HB3 PRO    97     -12.211 -24.424   3.417  1.00  0.00           H  
ATOM   1211  HG2 PRO    97     -10.388 -22.443   4.788  1.00  0.00           H  
ATOM   1212  HG3 PRO    97     -10.204 -24.266   4.564  1.00  0.00           H  
ATOM   1213  HD2 PRO    97      -8.975 -22.424   2.965  1.00  0.00           H  
ATOM   1214  HD3 PRO    97      -9.570 -24.039   2.369  1.00  0.00           H  
ATOM   1215  N   GLN    98     -13.965 -20.916   3.183  0.00  0.00           N  
ATOM   1216  CA  GLN    98     -14.629 -19.659   3.508  0.00  0.00           C  
ATOM   1217  C   GLN    98     -14.761 -19.411   5.020  0.00  0.00           C  
ATOM   1218  O   GLN    98     -14.618 -18.264   5.427  0.00  0.00           O  
ATOM   1219  CB  GLN    98     -16.003 -19.605   2.811  0.00  0.00           C  
ATOM   1220  CG  GLN    98     -15.925 -19.566   1.265  0.00  0.00           C  
ATOM   1221  CD  GLN    98     -17.253 -19.167   0.606  0.00  0.00           C  
ATOM   1222  NE2 GLN    98     -17.236 -18.887  -0.699  0.00  0.00           N  
ATOM   1223  OE1 GLN    98     -18.292 -19.108   1.260  0.00  0.00           O  
ATOM   1224  H   GLN    98     -14.562 -21.720   3.052  1.00  0.00           H  
ATOM   1225  HA  GLN    98     -14.022 -18.853   3.096  1.00  0.00           H  
ATOM   1226  HB2 GLN    98     -16.600 -20.463   3.120  1.00  0.00           H  
ATOM   1227  HB3 GLN    98     -16.555 -18.735   3.167  1.00  0.00           H  
ATOM   1228  HG2 GLN    98     -15.145 -18.867   0.960  1.00  0.00           H  
ATOM   1229  HG3 GLN    98     -15.615 -20.542   0.893  1.00  0.00           H  
ATOM   1230 HE21 GLN    98     -18.089 -18.620  -1.170  1.00  0.00           H  
ATOM   1231 HE22 GLN    98     -16.370 -18.941  -1.216  1.00  0.00           H  
ATOM   1232  N   VAL    99     -15.037 -20.457   5.820  0.00  0.00           N  
ATOM   1233  CA  VAL    99     -15.345 -20.356   7.255  0.00  0.00           C  
ATOM   1234  C   VAL    99     -14.263 -19.666   8.128  0.00  0.00           C  
ATOM   1235  O   VAL    99     -14.609 -18.659   8.749  0.00  0.00           O  
ATOM   1236  CB  VAL    99     -15.799 -21.728   7.847  0.00  0.00           C  
ATOM   1237  CG1 VAL    99     -15.743 -21.864   9.384  0.00  0.00           C  
ATOM   1238  CG2 VAL    99     -17.220 -22.082   7.366  0.00  0.00           C  
ATOM   1239  H   VAL    99     -15.043 -21.394   5.442  1.00  0.00           H  
ATOM   1240  HA  VAL    99     -16.221 -19.710   7.317  1.00  0.00           H  
ATOM   1241  HB  VAL    99     -15.130 -22.486   7.439  1.00  0.00           H  
ATOM   1242 HG11 VAL    99     -16.081 -22.858   9.674  1.00  0.00           H  
ATOM   1243 HG12 VAL    99     -14.718 -21.715   9.725  1.00  0.00           H  
ATOM   1244 HG13 VAL    99     -16.389 -21.113   9.839  1.00  0.00           H  
ATOM   1245 HG21 VAL    99     -17.519 -23.041   7.789  1.00  0.00           H  
ATOM   1246 HG22 VAL    99     -17.917 -21.309   7.691  1.00  0.00           H  
ATOM   1247 HG23 VAL    99     -17.230 -22.146   6.278  1.00  0.00           H  
ATOM   1248  N   PRO   100     -12.991 -20.142   8.151  0.00  0.00           N  
ATOM   1249  CA  PRO   100     -11.929 -19.445   8.908  0.00  0.00           C  
ATOM   1250  C   PRO   100     -11.605 -18.023   8.400  0.00  0.00           C  
ATOM   1251  O   PRO   100     -11.376 -17.142   9.224  0.00  0.00           O  
ATOM   1252  CB  PRO   100     -10.725 -20.403   8.868  0.00  0.00           C  
ATOM   1253  CG  PRO   100     -10.980 -21.310   7.675  0.00  0.00           C  
ATOM   1254  CD  PRO   100     -12.498 -21.397   7.580  0.00  0.00           C  
ATOM   1255  HA  PRO   100     -12.256 -19.363   9.945  1.00  0.00           H  
ATOM   1256  HB2 PRO   100      -9.813 -19.830   8.698  1.00  0.00           H  
ATOM   1257  HB3 PRO   100     -10.708 -21.000   9.779  1.00  0.00           H  
ATOM   1258  HG2 PRO   100     -10.588 -20.839   6.773  1.00  0.00           H  
ATOM   1259  HG3 PRO   100     -10.573 -22.300   7.882  1.00  0.00           H  
ATOM   1260  HD2 PRO   100     -12.792 -21.458   6.532  1.00  0.00           H  
ATOM   1261  HD3 PRO   100     -12.851 -22.233   8.185  1.00  0.00           H  
ATOM   1262  N   ASP   101     -11.667 -17.809   7.075  0.00  0.00           N  
ATOM   1263  CA  ASP   101     -11.484 -16.517   6.404  0.00  0.00           C  
ATOM   1264  C   ASP   101     -12.568 -15.475   6.767  0.00  0.00           C  
ATOM   1265  O   ASP   101     -12.241 -14.319   7.028  0.00  0.00           O  
ATOM   1266  CB  ASP   101     -11.442 -16.750   4.877  0.00  0.00           C  
ATOM   1267  CG  ASP   101     -10.968 -15.570   4.024  0.00  0.00           C  
ATOM   1268  OD1 ASP   101     -10.310 -14.659   4.578  0.00  0.00           O  
ATOM   1269  OD2 ASP   101     -11.195 -15.648   2.800  0.00  0.00           O1-
ATOM   1270  H   ASP   101     -11.853 -18.577   6.447  1.00  0.00           H  
ATOM   1271  HA  ASP   101     -10.517 -16.115   6.709  1.00  0.00           H  
ATOM   1272  HB2 ASP   101     -10.821 -17.620   4.664  1.00  0.00           H  
ATOM   1273  HB3 ASP   101     -12.427 -17.068   4.535  1.00  0.00           H  
ATOM   1274  N   LYS   102     -13.841 -15.898   6.769  0.00  0.00           N  
ATOM   1275  CA  LYS   102     -15.002 -15.042   7.018  0.00  0.00           C  
ATOM   1276  C   LYS   102     -15.158 -14.676   8.511  0.00  0.00           C  
ATOM   1277  O   LYS   102     -15.715 -13.623   8.820  0.00  0.00           O  
ATOM   1278  CB  LYS   102     -16.251 -15.742   6.441  0.00  0.00           C  
ATOM   1279  CG  LYS   102     -17.459 -14.831   6.183  0.00  0.00           C  
ATOM   1280  CD  LYS   102     -17.224 -13.856   5.019  0.00  0.00           C  
ATOM   1281  CE  LYS   102     -18.495 -13.123   4.593  0.00  0.00           C  
ATOM   1282  NZ  LYS   102     -18.222 -12.203   3.483  0.00  0.00           N1+
ATOM   1283  H   LYS   102     -14.051 -16.869   6.590  1.00  0.00           H  
ATOM   1284  HA  LYS   102     -14.856 -14.115   6.464  1.00  0.00           H  
ATOM   1285  HB2 LYS   102     -15.982 -16.253   5.517  1.00  0.00           H  
ATOM   1286  HB3 LYS   102     -16.547 -16.554   7.104  1.00  0.00           H  
ATOM   1287  HG2 LYS   102     -17.686 -14.266   7.087  1.00  0.00           H  
ATOM   1288  HG3 LYS   102     -18.335 -15.443   5.972  1.00  0.00           H  
ATOM   1289  HD2 LYS   102     -16.464 -13.129   5.303  1.00  0.00           H  
ATOM   1290  HD3 LYS   102     -16.818 -14.401   4.167  1.00  0.00           H  
ATOM   1291  HE2 LYS   102     -19.248 -13.849   4.286  1.00  0.00           H  
ATOM   1292  HE3 LYS   102     -18.892 -12.562   5.440  1.00  0.00           H  
ATOM   1293  HZ1 LYS   102     -19.075 -11.730   3.220  1.00  0.00           H  
ATOM   1294  HZ2 LYS   102     -17.535 -11.521   3.772  1.00  0.00           H  
ATOM   1295  HZ3 LYS   102     -17.868 -12.723   2.693  1.00  0.00           H  
ATOM   1296  N   ILE   103     -14.600 -15.512   9.404  0.00  0.00           N  
ATOM   1297  CA  ILE   103     -14.379 -15.195  10.816  0.00  0.00           C  
ATOM   1298  C   ILE   103     -13.266 -14.144  11.004  0.00  0.00           C  
ATOM   1299  O   ILE   103     -13.463 -13.216  11.789  0.00  0.00           O  
ATOM   1300  CB  ILE   103     -14.109 -16.492  11.643  0.00  0.00           C  
ATOM   1301  CG1 ILE   103     -15.455 -17.157  12.013  0.00  0.00           C  
ATOM   1302  CG2 ILE   103     -13.223 -16.340  12.902  0.00  0.00           C  
ATOM   1303  CD1 ILE   103     -15.339 -18.636  12.404  0.00  0.00           C  
ATOM   1304  H   ILE   103     -14.300 -16.432   9.116  1.00  0.00           H  
ATOM   1305  HA  ILE   103     -15.302 -14.758  11.196  1.00  0.00           H  
ATOM   1306  HB  ILE   103     -13.591 -17.184  10.978  1.00  0.00           H  
ATOM   1307 HG12 ILE   103     -15.919 -16.602  12.828  1.00  0.00           H  
ATOM   1308 HG13 ILE   103     -16.148 -17.057  11.177  1.00  0.00           H  
ATOM   1309 HG21 ILE   103     -13.111 -17.310  13.387  1.00  0.00           H  
ATOM   1310 HG22 ILE   103     -12.242 -15.963  12.613  1.00  0.00           H  
ATOM   1311 HG23 ILE   103     -13.692 -15.641  13.594  1.00  0.00           H  
ATOM   1312 HD11 ILE   103     -16.327 -19.026  12.649  1.00  0.00           H  
ATOM   1313 HD12 ILE   103     -14.922 -19.201  11.571  1.00  0.00           H  
ATOM   1314 HD13 ILE   103     -14.686 -18.732  13.272  1.00  0.00           H  
ATOM   1315  N   ILE   104     -12.160 -14.264  10.242  0.00  0.00           N  
ATOM   1316  CA  ILE   104     -11.087 -13.264  10.173  0.00  0.00           C  
ATOM   1317  C   ILE   104     -11.575 -11.904   9.606  0.00  0.00           C  
ATOM   1318  O   ILE   104     -10.999 -10.874   9.955  0.00  0.00           O  
ATOM   1319  CB  ILE   104      -9.823 -13.809   9.424  0.00  0.00           C  
ATOM   1320  CG1 ILE   104      -9.165 -14.979  10.200  0.00  0.00           C  
ATOM   1321  CG2 ILE   104      -8.735 -12.767   9.084  0.00  0.00           C  
ATOM   1322  CD1 ILE   104      -8.330 -15.930   9.323  0.00  0.00           C  
ATOM   1323  H   ILE   104     -12.030 -15.084   9.667  1.00  0.00           H  
ATOM   1324  HA  ILE   104     -10.777 -13.075  11.201  1.00  0.00           H  
ATOM   1325  HB  ILE   104     -10.172 -14.219   8.476  1.00  0.00           H  
ATOM   1326 HG12 ILE   104      -8.537 -14.577  10.995  1.00  0.00           H  
ATOM   1327 HG13 ILE   104      -9.936 -15.549  10.718  1.00  0.00           H  
ATOM   1328 HG21 ILE   104      -7.910 -13.258   8.567  1.00  0.00           H  
ATOM   1329 HG22 ILE   104      -9.158 -11.996   8.440  1.00  0.00           H  
ATOM   1330 HG23 ILE   104      -8.368 -12.311  10.003  1.00  0.00           H  
ATOM   1331 HD11 ILE   104      -7.905 -16.719   9.944  1.00  0.00           H  
ATOM   1332 HD12 ILE   104      -8.968 -16.374   8.559  1.00  0.00           H  
ATOM   1333 HD13 ILE   104      -7.525 -15.372   8.845  1.00  0.00           H  
ATOM   1334  N   GLU   105     -12.675 -11.909   8.828  0.00  0.00           N  
ATOM   1335  CA  GLU   105     -13.316 -10.710   8.279  0.00  0.00           C  
ATOM   1336  C   GLU   105     -14.125  -9.891   9.310  0.00  0.00           C  
ATOM   1337  O   GLU   105     -14.378  -8.715   9.053  0.00  0.00           O  
ATOM   1338  CB  GLU   105     -14.102 -11.092   6.999  0.00  0.00           C  
ATOM   1339  CG  GLU   105     -14.711  -9.906   6.217  0.00  0.00           C  
ATOM   1340  CD  GLU   105     -15.036 -10.262   4.763  0.00  0.00           C  
ATOM   1341  OE1 GLU   105     -14.109 -10.150   3.932  0.00  0.00           O  
ATOM   1342  OE2 GLU   105     -16.199 -10.633   4.495  0.00  0.00           O1-
ATOM   1343  H   GLU   105     -13.118 -12.783   8.585  1.00  0.00           H  
ATOM   1344  HA  GLU   105     -12.505 -10.060   7.950  1.00  0.00           H  
ATOM   1345  HB2 GLU   105     -13.454 -11.666   6.336  1.00  0.00           H  
ATOM   1346  HB3 GLU   105     -14.893 -11.796   7.258  1.00  0.00           H  
ATOM   1347  HG2 GLU   105     -15.618  -9.569   6.719  1.00  0.00           H  
ATOM   1348  HG3 GLU   105     -14.019  -9.065   6.238  1.00  0.00           H  
ATOM   1349  N   VAL   106     -14.483 -10.487  10.461  0.00  0.00           N  
ATOM   1350  CA  VAL   106     -15.247  -9.811  11.514  0.00  0.00           C  
ATOM   1351  C   VAL   106     -14.503  -9.729  12.865  0.00  0.00           C  
ATOM   1352  O   VAL   106     -15.113  -9.247  13.812  0.00  0.00           O  
ATOM   1353  CB  VAL   106     -16.661 -10.441  11.703  0.00  0.00           C  
ATOM   1354  CG1 VAL   106     -17.520 -10.275  10.437  0.00  0.00           C  
ATOM   1355  CG2 VAL   106     -16.652 -11.909  12.166  0.00  0.00           C  
ATOM   1356  H   VAL   106     -14.225 -11.448  10.634  1.00  0.00           H  
ATOM   1357  HA  VAL   106     -15.402  -8.786  11.178  1.00  0.00           H  
ATOM   1358  HB  VAL   106     -17.153  -9.870  12.490  1.00  0.00           H  
ATOM   1359 HG11 VAL   106     -18.500 -10.724  10.600  1.00  0.00           H  
ATOM   1360 HG12 VAL   106     -17.639  -9.214  10.215  1.00  0.00           H  
ATOM   1361 HG13 VAL   106     -17.030 -10.768   9.598  1.00  0.00           H  
ATOM   1362 HG21 VAL   106     -17.677 -12.263  12.271  1.00  0.00           H  
ATOM   1363 HG22 VAL   106     -16.131 -12.519  11.428  1.00  0.00           H  
ATOM   1364 HG23 VAL   106     -16.141 -11.985  13.126  1.00  0.00           H  
ATOM   1365  N   LEU   107     -13.215 -10.128  12.947  0.00  0.00           N  
ATOM   1366  CA  LEU   107     -12.389 -10.096  14.173  0.00  0.00           C  
ATOM   1367  C   LEU   107     -12.270  -8.698  14.813  0.00  0.00           C  
ATOM   1368  O   LEU   107     -12.514  -8.546  16.009  0.00  0.00           O  
ATOM   1369  CB  LEU   107     -10.967 -10.630  13.864  0.00  0.00           C  
ATOM   1370  CG  LEU   107     -10.809 -12.161  13.933  0.00  0.00           C  
ATOM   1371  CD1 LEU   107      -9.443 -12.580  13.364  0.00  0.00           C  
ATOM   1372  CD2 LEU   107     -10.993 -12.712  15.356  0.00  0.00           C  
ATOM   1373  H   LEU   107     -12.743 -10.483  12.128  1.00  0.00           H  
ATOM   1374  HA  LEU   107     -12.847 -10.762  14.905  1.00  0.00           H  
ATOM   1375  HB2 LEU   107     -10.656 -10.279  12.880  1.00  0.00           H  
ATOM   1376  HB3 LEU   107     -10.252 -10.164  14.542  1.00  0.00           H  
ATOM   1377  HG  LEU   107     -11.581 -12.603  13.303  1.00  0.00           H  
ATOM   1378 HD11 LEU   107      -9.343 -13.664  13.417  1.00  0.00           H  
ATOM   1379 HD12 LEU   107      -9.368 -12.259  12.325  1.00  0.00           H  
ATOM   1380 HD13 LEU   107      -8.648 -12.113  13.945  1.00  0.00           H  
ATOM   1381 HD21 LEU   107     -10.871 -13.795  15.345  1.00  0.00           H  
ATOM   1382 HD22 LEU   107     -10.247 -12.270  16.017  1.00  0.00           H  
ATOM   1383 HD23 LEU   107     -11.991 -12.463  15.717  1.00  0.00           H  
ATOM   1384  N   GLU   108     -11.892  -7.716  13.984  0.00  0.00           N  
ATOM   1385  CA  GLU   108     -11.682  -6.320  14.362  0.00  0.00           C  
ATOM   1386  C   GLU   108     -12.977  -5.483  14.372  0.00  0.00           C  
ATOM   1387  O   GLU   108     -12.956  -4.344  14.836  0.00  0.00           O  
ATOM   1388  CB  GLU   108     -10.647  -5.718  13.407  0.00  0.00           C  
ATOM   1389  CG  GLU   108      -9.251  -6.360  13.524  0.00  0.00           C  
ATOM   1390  CD  GLU   108      -8.235  -5.682  12.606  0.00  0.00           C  
ATOM   1391  OE1 GLU   108      -7.068  -5.564  13.032  0.00  0.00           O  
ATOM   1392  OE2 GLU   108      -8.637  -5.277  11.493  0.00  0.00           O1-
ATOM   1393  H   GLU   108     -11.729  -7.914  13.007  1.00  0.00           H  
ATOM   1394  HA  GLU   108     -11.262  -6.303  15.368  1.00  0.00           H  
ATOM   1395  HB2 GLU   108     -11.004  -5.813  12.381  1.00  0.00           H  
ATOM   1396  HB3 GLU   108     -10.569  -4.646  13.587  1.00  0.00           H  
ATOM   1397  HG2 GLU   108      -8.908  -6.294  14.556  1.00  0.00           H  
ATOM   1398  HG3 GLU   108      -9.316  -7.418  13.274  1.00  0.00           H  
ATOM   1399  N   PHE   109     -14.083  -6.068  13.885  0.00  0.00           N  
ATOM   1400  CA  PHE   109     -15.435  -5.600  14.159  0.00  0.00           C  
ATOM   1401  C   PHE   109     -15.893  -6.095  15.545  0.00  0.00           C  
ATOM   1402  O   PHE   109     -16.512  -5.328  16.277  0.00  0.00           O  
ATOM   1403  CB  PHE   109     -16.378  -6.028  13.006  0.00  0.00           C  
ATOM   1404  CG  PHE   109     -17.857  -5.733  13.200  0.00  0.00           C  
ATOM   1405  CD1 PHE   109     -18.275  -4.471  13.675  0.00  0.00           C  
ATOM   1406  CD2 PHE   109     -18.833  -6.663  12.784  0.00  0.00           C  
ATOM   1407  CE1 PHE   109     -19.626  -4.190  13.813  0.00  0.00           C  
ATOM   1408  CE2 PHE   109     -20.180  -6.356  12.921  0.00  0.00           C  
ATOM   1409  CZ  PHE   109     -20.573  -5.131  13.441  0.00  0.00           C  
ATOM   1410  H   PHE   109     -14.005  -6.881  13.292  1.00  0.00           H  
ATOM   1411  HA  PHE   109     -15.413  -4.510  14.184  1.00  0.00           H  
ATOM   1412  HB2 PHE   109     -16.039  -5.571  12.076  1.00  0.00           H  
ATOM   1413  HB3 PHE   109     -16.246  -7.093  12.811  1.00  0.00           H  
ATOM   1414  HD1 PHE   109     -17.543  -3.720  13.932  1.00  0.00           H  
ATOM   1415  HD2 PHE   109     -18.531  -7.610  12.361  1.00  0.00           H  
ATOM   1416  HE1 PHE   109     -19.941  -3.238  14.212  1.00  0.00           H  
ATOM   1417  HE2 PHE   109     -20.931  -7.072  12.622  1.00  0.00           H  
ATOM   1418  HZ  PHE   109     -21.625  -4.913  13.555  1.00  0.00           H  
ATOM   1419  N   SER   110     -15.551  -7.351  15.884  0.00  0.00           N  
ATOM   1420  CA  SER   110     -15.936  -8.042  17.115  0.00  0.00           C  
ATOM   1421  C   SER   110     -15.235  -7.510  18.371  0.00  0.00           C  
ATOM   1422  O   SER   110     -15.870  -7.503  19.422  0.00  0.00           O  
ATOM   1423  CB  SER   110     -15.704  -9.557  16.977  0.00  0.00           C  
ATOM   1424  OG  SER   110     -16.598 -10.107  16.036  0.00  0.00           O  
ATOM   1425  H   SER   110     -14.977  -7.903  15.262  1.00  0.00           H  
ATOM   1426  HA  SER   110     -17.006  -7.889  17.251  1.00  0.00           H  
ATOM   1427  HB2 SER   110     -14.679  -9.739  16.654  1.00  0.00           H  
ATOM   1428  HB3 SER   110     -15.854 -10.037  17.944  1.00  0.00           H  
ATOM   1429  HG  SER   110     -16.442 -11.051  15.960  1.00  0.00           H  
ATOM   1430  N   SER   111     -13.978  -7.045  18.247  0.00  0.00           N  
ATOM   1431  CA  SER   111     -13.225  -6.344  19.292  0.00  0.00           C  
ATOM   1432  C   SER   111     -13.973  -5.098  19.787  0.00  0.00           C  
ATOM   1433  O   SER   111     -14.257  -4.992  20.978  0.00  0.00           O  
ATOM   1434  CB  SER   111     -11.810  -6.012  18.772  0.00  0.00           C  
ATOM   1435  OG  SER   111     -11.841  -5.188  17.625  0.00  0.00           O  
ATOM   1436  H   SER   111     -13.478  -7.170  17.378  1.00  0.00           H  
ATOM   1437  HA  SER   111     -13.118  -7.024  20.137  1.00  0.00           H  
ATOM   1438  HB2 SER   111     -11.283  -6.937  18.540  1.00  0.00           H  
ATOM   1439  HB3 SER   111     -11.242  -5.516  19.560  1.00  0.00           H  
ATOM   1440  HG  SER   111     -10.943  -5.007  17.337  1.00  0.00           H  
ATOM   1441  N   ILE   112     -14.342  -4.230  18.834  0.00  0.00           N  
ATOM   1442  CA  ILE   112     -15.140  -3.038  19.069  0.00  0.00           C  
ATOM   1443  C   ILE   112     -16.572  -3.390  19.515  0.00  0.00           C  
ATOM   1444  O   ILE   112     -17.046  -2.745  20.442  0.00  0.00           O  
ATOM   1445  CB  ILE   112     -15.156  -2.099  17.827  0.00  0.00           C  
ATOM   1446  CG1 ILE   112     -13.727  -1.707  17.375  0.00  0.00           C  
ATOM   1447  CG2 ILE   112     -16.011  -0.828  18.015  0.00  0.00           C  
ATOM   1448  CD1 ILE   112     -12.882  -1.025  18.460  0.00  0.00           C  
ATOM   1449  H   ILE   112     -14.065  -4.384  17.875  1.00  0.00           H  
ATOM   1450  HA  ILE   112     -14.670  -2.488  19.885  1.00  0.00           H  
ATOM   1451  HB  ILE   112     -15.603  -2.664  17.009  1.00  0.00           H  
ATOM   1452 HG12 ILE   112     -13.790  -1.056  16.504  1.00  0.00           H  
ATOM   1453 HG13 ILE   112     -13.206  -2.595  17.016  1.00  0.00           H  
ATOM   1454 HG21 ILE   112     -15.973  -0.226  17.107  1.00  0.00           H  
ATOM   1455 HG22 ILE   112     -17.044  -1.112  18.218  1.00  0.00           H  
ATOM   1456 HG23 ILE   112     -15.623  -0.248  18.852  1.00  0.00           H  
ATOM   1457 HD11 ILE   112     -11.898  -0.786  18.057  1.00  0.00           H  
ATOM   1458 HD12 ILE   112     -13.375  -0.108  18.782  1.00  0.00           H  
ATOM   1459 HD13 ILE   112     -12.772  -1.697  19.311  1.00  0.00           H  
ATOM   1460  N   HIS   113     -17.197  -4.444  18.954  0.00  0.00           N  
ATOM   1461  CA  HIS   113     -18.515  -4.924  19.390  0.00  0.00           C  
ATOM   1462  C   HIS   113     -18.555  -5.357  20.863  0.00  0.00           C  
ATOM   1463  O   HIS   113     -19.559  -5.117  21.527  0.00  0.00           O  
ATOM   1464  CB  HIS   113     -19.050  -6.053  18.477  0.00  0.00           C  
ATOM   1465  CG  HIS   113     -20.517  -5.904  18.173  0.00  0.00           C  
ATOM   1466  CD2 HIS   113     -21.198  -5.937  16.979  0.00  0.00           C  
ATOM   1467  ND1 HIS   113     -21.459  -5.561  19.130  0.00  0.00           N  
ATOM   1468  CE1 HIS   113     -22.612  -5.353  18.497  0.00  0.00           C  
ATOM   1469  NE2 HIS   113     -22.515  -5.535  17.189  0.00  0.00           N  
ATOM   1470  H   HIS   113     -16.759  -4.945  18.195  1.00  0.00           H  
ATOM   1471  HA  HIS   113     -19.204  -4.086  19.289  1.00  0.00           H  
ATOM   1472  HB2 HIS   113     -18.486  -6.064  17.544  1.00  0.00           H  
ATOM   1473  HB3 HIS   113     -18.876  -7.018  18.954  1.00  0.00           H  
ATOM   1474  HD1 HIS   113     -21.194  -5.512  20.104  1.00  0.00           H  
ATOM   1475  HD2 HIS   113     -20.691  -6.243  16.077  1.00  0.00           H  
ATOM   1476  HE1 HIS   113     -23.491  -5.068  19.055  1.00  0.00           H  
ATOM   1477  N   THR   114     -17.462  -5.955  21.349  0.00  0.00           N  
ATOM   1478  CA  THR   114     -17.346  -6.449  22.715  0.00  0.00           C  
ATOM   1479  C   THR   114     -16.891  -5.359  23.705  0.00  0.00           C  
ATOM   1480  O   THR   114     -17.301  -5.415  24.861  0.00  0.00           O  
ATOM   1481  CB  THR   114     -16.355  -7.638  22.771  0.00  0.00           C  
ATOM   1482  CG2 THR   114     -16.224  -8.337  24.133  0.00  0.00           C  
ATOM   1483  OG1 THR   114     -16.778  -8.621  21.846  0.00  0.00           O  
ATOM   1484  H   THR   114     -16.653  -6.085  20.758  1.00  0.00           H  
ATOM   1485  HA  THR   114     -18.326  -6.808  23.031  1.00  0.00           H  
ATOM   1486  HB  THR   114     -15.370  -7.281  22.469  1.00  0.00           H  
ATOM   1487  HG1 THR   114     -16.172  -9.365  21.870  1.00  0.00           H  
ATOM   1488 HG21 THR   114     -15.504  -9.152  24.055  1.00  0.00           H  
ATOM   1489 HG22 THR   114     -15.880  -7.620  24.878  1.00  0.00           H  
ATOM   1490 HG23 THR   114     -17.193  -8.735  24.432  1.00  0.00           H  
ATOM   1491  N   SER   115     -16.086  -4.388  23.240  0.00  0.00           N  
ATOM   1492  CA  SER   115     -15.537  -3.302  24.050  0.00  0.00           C  
ATOM   1493  C   SER   115     -16.481  -2.098  24.151  0.00  0.00           C  
ATOM   1494  O   SER   115     -16.712  -1.619  25.259  0.00  0.00           O  
ATOM   1495  CB  SER   115     -14.172  -2.877  23.478  0.00  0.00           C  
ATOM   1496  OG  SER   115     -13.641  -1.784  24.193  0.00  0.00           O  
ATOM   1497  H   SER   115     -15.819  -4.376  22.266  1.00  0.00           H  
ATOM   1498  HA  SER   115     -15.374  -3.685  25.058  1.00  0.00           H  
ATOM   1499  HB2 SER   115     -13.479  -3.716  23.532  1.00  0.00           H  
ATOM   1500  HB3 SER   115     -14.287  -2.603  22.430  1.00  0.00           H  
ATOM   1501  HG  SER   115     -12.792  -1.538  23.818  1.00  0.00           H  
ATOM   1502  N   ILE   116     -16.977  -1.610  23.000  0.00  0.00           N  
ATOM   1503  CA  ILE   116     -17.768  -0.385  22.912  0.00  0.00           C  
ATOM   1504  C   ILE   116     -19.207  -0.589  23.451  0.00  0.00           C  
ATOM   1505  O   ILE   116     -19.776   0.368  23.970  0.00  0.00           O  
ATOM   1506  CB  ILE   116     -17.718   0.240  21.479  0.00  0.00           C  
ATOM   1507  CG1 ILE   116     -17.608   1.785  21.521  0.00  0.00           C  
ATOM   1508  CG2 ILE   116     -18.847  -0.197  20.524  0.00  0.00           C  
ATOM   1509  CD1 ILE   116     -17.159   2.422  20.194  0.00  0.00           C  
ATOM   1510  H   ILE   116     -16.809  -2.098  22.132  1.00  0.00           H  
ATOM   1511  HA  ILE   116     -17.291   0.336  23.576  1.00  0.00           H  
ATOM   1512  HB  ILE   116     -16.790  -0.115  21.029  1.00  0.00           H  
ATOM   1513 HG12 ILE   116     -18.569   2.207  21.817  1.00  0.00           H  
ATOM   1514 HG13 ILE   116     -16.919   2.077  22.313  1.00  0.00           H  
ATOM   1515 HG21 ILE   116     -18.718   0.294  19.559  1.00  0.00           H  
ATOM   1516 HG22 ILE   116     -18.812  -1.278  20.389  1.00  0.00           H  
ATOM   1517 HG23 ILE   116     -19.811   0.084  20.947  1.00  0.00           H  
ATOM   1518 HD11 ILE   116     -17.108   3.505  20.309  1.00  0.00           H  
ATOM   1519 HD12 ILE   116     -16.176   2.039  19.922  1.00  0.00           H  
ATOM   1520 HD13 ILE   116     -17.875   2.174  19.411  1.00  0.00           H  
ATOM   1521  N   TRP   117     -19.720  -1.836  23.439  0.00  0.00           N  
ATOM   1522  CA  TRP   117     -20.920  -2.221  24.192  0.00  0.00           C  
ATOM   1523  C   TRP   117     -20.682  -2.549  25.667  0.00  0.00           C  
ATOM   1524  O   TRP   117     -21.669  -2.540  26.393  0.00  0.00           O  
ATOM   1525  CB  TRP   117     -21.704  -3.347  23.492  0.00  0.00           C  
ATOM   1526  CG  TRP   117     -22.561  -2.814  22.396  0.00  0.00           C  
ATOM   1527  CD1 TRP   117     -22.151  -2.505  21.146  0.00  0.00           C  
ATOM   1528  CD2 TRP   117     -23.926  -2.311  22.516  0.00  0.00           C  
ATOM   1529  CE2 TRP   117     -24.269  -1.646  21.304  0.00  0.00           C  
ATOM   1530  CE3 TRP   117     -24.896  -2.307  23.547  0.00  0.00           C  
ATOM   1531  NE1 TRP   117     -23.157  -1.814  20.502  0.00  0.00           N  
ATOM   1532  CZ2 TRP   117     -25.504  -0.992  21.132  0.00  0.00           C  
ATOM   1533  CZ3 TRP   117     -26.144  -1.674  23.377  0.00  0.00           C  
ATOM   1534  CH2 TRP   117     -26.450  -1.016  22.172  0.00  0.00           C  
ATOM   1535  H   TRP   117     -19.275  -2.560  22.894  1.00  0.00           H  
ATOM   1536  HA  TRP   117     -21.574  -1.349  24.180  1.00  0.00           H  
ATOM   1537  HB2 TRP   117     -21.004  -4.076  23.083  1.00  0.00           H  
ATOM   1538  HB3 TRP   117     -22.327  -3.863  24.222  1.00  0.00           H  
ATOM   1539  HD1 TRP   117     -21.168  -2.803  20.812  1.00  0.00           H  
ATOM   1540  HE1 TRP   117     -23.024  -1.497  19.552  1.00  0.00           H  
ATOM   1541  HE3 TRP   117     -24.686  -2.795  24.488  1.00  0.00           H  
ATOM   1542  HZ2 TRP   117     -25.719  -0.478  20.207  1.00  0.00           H  
ATOM   1543  HZ3 TRP   117     -26.872  -1.693  24.174  1.00  0.00           H  
ATOM   1544  HH2 TRP   117     -27.406  -0.530  22.043  1.00  0.00           H  
ATOM   1545  N   ILE   118     -19.435  -2.799  26.102  0.00  0.00           N  
ATOM   1546  CA  ILE   118     -19.069  -2.927  27.521  0.00  0.00           C  
ATOM   1547  C   ILE   118     -18.864  -1.555  28.183  0.00  0.00           C  
ATOM   1548  O   ILE   118     -19.181  -1.391  29.357  0.00  0.00           O  
ATOM   1549  CB  ILE   118     -17.808  -3.832  27.696  0.00  0.00           C  
ATOM   1550  CG1 ILE   118     -18.246  -5.298  27.895  0.00  0.00           C  
ATOM   1551  CG2 ILE   118     -16.722  -3.418  28.719  0.00  0.00           C  
ATOM   1552  CD1 ILE   118     -18.728  -5.621  29.315  0.00  0.00           C  
ATOM   1553  H   ILE   118     -18.682  -2.910  25.438  1.00  0.00           H  
ATOM   1554  HA  ILE   118     -19.898  -3.417  28.031  1.00  0.00           H  
ATOM   1555  HB  ILE   118     -17.308  -3.814  26.727  1.00  0.00           H  
ATOM   1556 HG12 ILE   118     -19.034  -5.540  27.182  1.00  0.00           H  
ATOM   1557 HG13 ILE   118     -17.420  -5.960  27.635  1.00  0.00           H  
ATOM   1558 HG21 ILE   118     -15.918  -4.154  28.714  1.00  0.00           H  
ATOM   1559 HG22 ILE   118     -16.322  -2.441  28.448  1.00  0.00           H  
ATOM   1560 HG23 ILE   118     -17.162  -3.367  29.715  1.00  0.00           H  
ATOM   1561 HD11 ILE   118     -19.017  -6.670  29.372  1.00  0.00           H  
ATOM   1562 HD12 ILE   118     -17.924  -5.427  30.025  1.00  0.00           H  
ATOM   1563 HD13 ILE   118     -19.586  -4.995  29.559  1.00  0.00           H  
ATOM   1564  N   THR   119     -18.409  -0.593  27.373  0.00  0.00           N  
ATOM   1565  CA  THR   119     -18.236   0.828  27.647  0.00  0.00           C  
ATOM   1566  C   THR   119     -19.545   1.524  28.099  0.00  0.00           C  
ATOM   1567  O   THR   119     -19.456   2.456  28.897  0.00  0.00           O  
ATOM   1568  CB  THR   119     -17.650   1.478  26.356  0.00  0.00           C  
ATOM   1569  CG2 THR   119     -18.206   2.817  25.852  0.00  0.00           C  
ATOM   1570  OG1 THR   119     -16.250   1.587  26.497  0.00  0.00           O  
ATOM   1571  H   THR   119     -18.131  -0.817  26.429  1.00  0.00           H  
ATOM   1572  HA  THR   119     -17.501   0.934  28.445  1.00  0.00           H  
ATOM   1573  HB  THR   119     -17.818   0.760  25.553  1.00  0.00           H  
ATOM   1574  HG1 THR   119     -15.879   1.987  25.707  1.00  0.00           H  
ATOM   1575 HG21 THR   119     -17.678   3.112  24.945  1.00  0.00           H  
ATOM   1576 HG22 THR   119     -19.269   2.711  25.635  1.00  0.00           H  
ATOM   1577 HG23 THR   119     -18.067   3.580  26.618  1.00  0.00           H  
ATOM   1578  N   VAL   120     -20.722   1.041  27.652  0.00  0.00           N  
ATOM   1579  CA  VAL   120     -22.035   1.517  28.106  0.00  0.00           C  
ATOM   1580  C   VAL   120     -22.302   1.213  29.609  0.00  0.00           C  
ATOM   1581  O   VAL   120     -22.414   2.176  30.368  0.00  0.00           O  
ATOM   1582  CB  VAL   120     -23.186   1.019  27.175  0.00  0.00           C  
ATOM   1583  CG1 VAL   120     -24.612   1.195  27.747  0.00  0.00           C  
ATOM   1584  CG2 VAL   120     -23.075   1.683  25.791  0.00  0.00           C  
ATOM   1585  H   VAL   120     -20.735   0.305  26.960  1.00  0.00           H  
ATOM   1586  HA  VAL   120     -22.015   2.603  28.014  1.00  0.00           H  
ATOM   1587  HB  VAL   120     -23.034  -0.050  27.027  1.00  0.00           H  
ATOM   1588 HG11 VAL   120     -25.342   0.821  27.028  1.00  0.00           H  
ATOM   1589 HG12 VAL   120     -24.702   0.637  28.679  1.00  0.00           H  
ATOM   1590 HG13 VAL   120     -24.800   2.252  27.937  1.00  0.00           H  
ATOM   1591 HG21 VAL   120     -23.883   1.328  25.151  1.00  0.00           H  
ATOM   1592 HG22 VAL   120     -23.147   2.765  25.900  1.00  0.00           H  
ATOM   1593 HG23 VAL   120     -22.116   1.427  25.341  1.00  0.00           H  
ATOM   1594  N   PRO   121     -22.348  -0.070  30.048  0.00  0.00           N  
ATOM   1595  CA  PRO   121     -22.460  -0.400  31.478  0.00  0.00           C  
ATOM   1596  C   PRO   121     -21.220  -0.067  32.339  0.00  0.00           C  
ATOM   1597  O   PRO   121     -21.376  -0.020  33.556  0.00  0.00           O  
ATOM   1598  CB  PRO   121     -22.831  -1.893  31.495  0.00  0.00           C  
ATOM   1599  CG  PRO   121     -22.266  -2.443  30.198  0.00  0.00           C  
ATOM   1600  CD  PRO   121     -22.417  -1.279  29.233  0.00  0.00           C  
ATOM   1601  HA  PRO   121     -23.305   0.157  31.883  1.00  0.00           H  
ATOM   1602  HB2 PRO   121     -22.339  -2.378  32.337  1.00  0.00           H  
ATOM   1603  HB3 PRO   121     -23.916  -1.995  31.488  1.00  0.00           H  
ATOM   1604  HG2 PRO   121     -21.207  -2.665  30.332  1.00  0.00           H  
ATOM   1605  HG3 PRO   121     -22.886  -3.273  29.859  1.00  0.00           H  
ATOM   1606  HD2 PRO   121     -21.588  -1.286  28.525  1.00  0.00           H  
ATOM   1607  HD3 PRO   121     -23.391  -1.334  28.748  1.00  0.00           H  
ATOM   1608  N   LEU   122     -20.044   0.205  31.734  0.00  0.00           N  
ATOM   1609  CA  LEU   122     -18.848   0.696  32.435  0.00  0.00           C  
ATOM   1610  C   LEU   122     -19.023   2.159  32.864  0.00  0.00           C  
ATOM   1611  O   LEU   122     -18.878   2.451  34.047  0.00  0.00           O  
ATOM   1612  CB  LEU   122     -17.580   0.494  31.569  0.00  0.00           C  
ATOM   1613  CG  LEU   122     -16.216   0.536  32.308  0.00  0.00           C  
ATOM   1614  CD1 LEU   122     -15.107  -0.080  31.428  0.00  0.00           C  
ATOM   1615  CD2 LEU   122     -15.796   1.927  32.832  0.00  0.00           C  
ATOM   1616  H   LEU   122     -19.947   0.074  30.737  1.00  0.00           H  
ATOM   1617  HA  LEU   122     -18.728   0.099  33.339  1.00  0.00           H  
ATOM   1618  HB2 LEU   122     -17.664  -0.445  31.023  1.00  0.00           H  
ATOM   1619  HB3 LEU   122     -17.575   1.230  30.764  1.00  0.00           H  
ATOM   1620  HG  LEU   122     -16.315  -0.109  33.182  1.00  0.00           H  
ATOM   1621 HD11 LEU   122     -14.157  -0.043  31.961  1.00  0.00           H  
ATOM   1622 HD12 LEU   122     -15.356  -1.116  31.201  1.00  0.00           H  
ATOM   1623 HD13 LEU   122     -15.024   0.485  30.499  1.00  0.00           H  
ATOM   1624 HD21 LEU   122     -14.830   1.851  33.333  1.00  0.00           H  
ATOM   1625 HD22 LEU   122     -15.716   2.622  31.996  1.00  0.00           H  
ATOM   1626 HD23 LEU   122     -16.542   2.291  33.537  1.00  0.00           H  
ATOM   1627  N   THR   123     -19.345   3.054  31.915  0.00  0.00           N  
ATOM   1628  CA  THR   123     -19.576   4.476  32.191  0.00  0.00           C  
ATOM   1629  C   THR   123     -20.754   4.707  33.169  0.00  0.00           C  
ATOM   1630  O   THR   123     -20.680   5.635  33.972  0.00  0.00           O  
ATOM   1631  CB  THR   123     -19.800   5.268  30.876  0.00  0.00           C  
ATOM   1632  CG2 THR   123     -20.154   6.752  31.034  0.00  0.00           C  
ATOM   1633  OG1 THR   123     -18.608   5.216  30.117  0.00  0.00           O  
ATOM   1634  H   THR   123     -19.440   2.758  30.954  1.00  0.00           H  
ATOM   1635  HA  THR   123     -18.676   4.869  32.663  1.00  0.00           H  
ATOM   1636  HB  THR   123     -20.593   4.782  30.308  1.00  0.00           H  
ATOM   1637  HG1 THR   123     -18.728   5.702  29.298  1.00  0.00           H  
ATOM   1638 HG21 THR   123     -20.286   7.201  30.050  1.00  0.00           H  
ATOM   1639 HG22 THR   123     -21.078   6.846  31.603  1.00  0.00           H  
ATOM   1640 HG23 THR   123     -19.349   7.264  31.561  1.00  0.00           H  
ATOM   1641  N   ILE   124     -21.767   3.822  33.148  0.00  0.00           N  
ATOM   1642  CA  ILE   124     -22.871   3.797  34.113  0.00  0.00           C  
ATOM   1643  C   ILE   124     -22.446   3.318  35.514  0.00  0.00           C  
ATOM   1644  O   ILE   124     -22.943   3.853  36.504  0.00  0.00           O  
ATOM   1645  CB  ILE   124     -24.048   2.923  33.606  0.00  0.00           C  
ATOM   1646  CG1 ILE   124     -24.683   3.558  32.350  0.00  0.00           C  
ATOM   1647  CG2 ILE   124     -25.150   2.653  34.655  0.00  0.00           C  
ATOM   1648  CD1 ILE   124     -25.528   2.585  31.519  0.00  0.00           C  
ATOM   1649  H   ILE   124     -21.801   3.110  32.432  1.00  0.00           H  
ATOM   1650  HA  ILE   124     -23.241   4.818  34.214  1.00  0.00           H  
ATOM   1651  HB  ILE   124     -23.635   1.959  33.311  1.00  0.00           H  
ATOM   1652 HG12 ILE   124     -25.297   4.409  32.646  1.00  0.00           H  
ATOM   1653 HG13 ILE   124     -23.898   3.981  31.723  1.00  0.00           H  
ATOM   1654 HG21 ILE   124     -25.931   2.035  34.212  1.00  0.00           H  
ATOM   1655 HG22 ILE   124     -24.718   2.134  35.511  1.00  0.00           H  
ATOM   1656 HG23 ILE   124     -25.579   3.599  34.984  1.00  0.00           H  
ATOM   1657 HD11 ILE   124     -25.939   3.106  30.655  1.00  0.00           H  
ATOM   1658 HD12 ILE   124     -24.904   1.758  31.181  1.00  0.00           H  
ATOM   1659 HD13 ILE   124     -26.343   2.198  32.131  1.00  0.00           H  
ATOM   1660  N   ASP   125     -21.513   2.356  35.580  0.00  0.00           N  
ATOM   1661  CA  ASP   125     -20.880   1.920  36.821  0.00  0.00           C  
ATOM   1662  C   ASP   125     -20.027   3.038  37.450  0.00  0.00           C  
ATOM   1663  O   ASP   125     -20.039   3.183  38.671  0.00  0.00           O  
ATOM   1664  CB  ASP   125     -20.086   0.630  36.536  0.00  0.00           C  
ATOM   1665  CG  ASP   125     -19.380   0.088  37.768  0.00  0.00           C  
ATOM   1666  OD1 ASP   125     -19.979  -0.351  38.744  0.00  0.00           O  
ATOM   1667  OD2 ASP   125     -18.025   0.160  37.665  0.00  0.00           O  
ATOM   1668  H   ASP   125     -21.211   1.887  34.738  1.00  0.00           H  
ATOM   1669  HA  ASP   125     -21.672   1.671  37.527  1.00  0.00           H  
ATOM   1670  HB2 ASP   125     -20.760  -0.131  36.141  1.00  0.00           H  
ATOM   1671  HB3 ASP   125     -19.352   0.821  35.753  1.00  0.00           H  
ATOM   1672  HD2 ASP   125     -17.624  -0.192  38.463  1.00  0.00           H  
ATOM   1673  N   ARG   126     -19.336   3.820  36.604  0.00  0.00           N  
ATOM   1674  CA  ARG   126     -18.579   4.992  37.031  0.00  0.00           C  
ATOM   1675  C   ARG   126     -19.491   6.158  37.429  0.00  0.00           C  
ATOM   1676  O   ARG   126     -19.080   6.927  38.292  0.00  0.00           O  
ATOM   1677  CB  ARG   126     -17.547   5.402  35.961  0.00  0.00           C  
ATOM   1678  CG  ARG   126     -16.456   4.354  35.642  0.00  0.00           C  
ATOM   1679  CD  ARG   126     -15.574   3.906  36.825  0.00  0.00           C  
ATOM   1680  NE  ARG   126     -16.218   2.874  37.652  0.00  0.00           N  
ATOM   1681  CZ  ARG   126     -16.006   2.641  38.959  0.00  0.00           C  
ATOM   1682  NH1 ARG   126     -15.164   3.387  39.683  0.00  0.00           N  
ATOM   1683  NH2 ARG   126     -16.660   1.643  39.555  0.00  0.00           N1+
ATOM   1684  H   ARG   126     -19.324   3.609  35.617  1.00  0.00           H  
ATOM   1685  HA  ARG   126     -18.020   4.705  37.921  1.00  0.00           H  
ATOM   1686  HB2 ARG   126     -18.068   5.671  35.043  1.00  0.00           H  
ATOM   1687  HB3 ARG   126     -17.072   6.337  36.260  1.00  0.00           H  
ATOM   1688  HG2 ARG   126     -15.820   4.731  34.841  1.00  0.00           H  
ATOM   1689  HG3 ARG   126     -16.921   3.479  35.188  1.00  0.00           H  
ATOM   1690  HD2 ARG   126     -15.333   4.769  37.445  1.00  0.00           H  
ATOM   1691  HD3 ARG   126     -14.625   3.526  36.445  1.00  0.00           H  
ATOM   1692  HE  ARG   126     -16.880   2.308  37.139  1.00  0.00           H  
ATOM   1693 HH11 ARG   126     -15.027   3.185  40.663  1.00  0.00           H  
ATOM   1694 HH12 ARG   126     -14.666   4.151  39.250  1.00  0.00           H  
ATOM   1695 HH21 ARG   126     -16.510   1.456  40.536  1.00  0.00           H  
ATOM   1696 HH22 ARG   126     -17.305   1.074  39.026  1.00  0.00           H  
ATOM   1697  N   TYR   127     -20.707   6.231  36.858  0.00  0.00           N  
ATOM   1698  CA  TYR   127     -21.747   7.175  37.260  0.00  0.00           C  
ATOM   1699  C   TYR   127     -22.323   6.844  38.647  0.00  0.00           C  
ATOM   1700  O   TYR   127     -22.456   7.746  39.467  0.00  0.00           O  
ATOM   1701  CB  TYR   127     -22.835   7.261  36.176  0.00  0.00           C  
ATOM   1702  CG  TYR   127     -23.953   8.247  36.456  0.00  0.00           C  
ATOM   1703  CD1 TYR   127     -23.671   9.628  36.504  0.00  0.00           C  
ATOM   1704  CD2 TYR   127     -25.278   7.793  36.624  0.00  0.00           C  
ATOM   1705  CE1 TYR   127     -24.716  10.551  36.686  0.00  0.00           C  
ATOM   1706  CE2 TYR   127     -26.325   8.721  36.786  0.00  0.00           C  
ATOM   1707  CZ  TYR   127     -26.045  10.102  36.806  0.00  0.00           C  
ATOM   1708  OH  TYR   127     -27.057  11.006  36.941  0.00  0.00           O  
ATOM   1709  H   TYR   127     -20.948   5.608  36.101  1.00  0.00           H  
ATOM   1710  HA  TYR   127     -21.282   8.158  37.329  1.00  0.00           H  
ATOM   1711  HB2 TYR   127     -22.372   7.502  35.220  1.00  0.00           H  
ATOM   1712  HB3 TYR   127     -23.261   6.271  36.014  1.00  0.00           H  
ATOM   1713  HD1 TYR   127     -22.654   9.975  36.402  1.00  0.00           H  
ATOM   1714  HD2 TYR   127     -25.490   6.734  36.628  1.00  0.00           H  
ATOM   1715  HE1 TYR   127     -24.501  11.608  36.733  1.00  0.00           H  
ATOM   1716  HE2 TYR   127     -27.342   8.375  36.894  1.00  0.00           H  
ATOM   1717  HH  TYR   127     -27.894  10.542  37.011  1.00  0.00           H  
ATOM   1718  N   ILE   128     -22.599   5.559  38.906  0.00  0.00           N  
ATOM   1719  CA  ILE   128     -23.060   5.053  40.199  0.00  0.00           C  
ATOM   1720  C   ILE   128     -22.000   5.191  41.320  0.00  0.00           C  
ATOM   1721  O   ILE   128     -22.379   5.440  42.465  0.00  0.00           O  
ATOM   1722  CB  ILE   128     -23.575   3.592  40.039  0.00  0.00           C  
ATOM   1723  CG1 ILE   128     -24.903   3.571  39.244  0.00  0.00           C  
ATOM   1724  CG2 ILE   128     -23.727   2.771  41.332  0.00  0.00           C  
ATOM   1725  CD1 ILE   128     -25.138   2.255  38.490  0.00  0.00           C  
ATOM   1726  H   ILE   128     -22.493   4.863  38.182  1.00  0.00           H  
ATOM   1727  HA  ILE   128     -23.915   5.662  40.493  1.00  0.00           H  
ATOM   1728  HB  ILE   128     -22.840   3.071  39.426  1.00  0.00           H  
ATOM   1729 HG12 ILE   128     -25.735   3.752  39.925  1.00  0.00           H  
ATOM   1730 HG13 ILE   128     -24.914   4.401  38.537  1.00  0.00           H  
ATOM   1731 HG21 ILE   128     -24.092   1.773  41.089  1.00  0.00           H  
ATOM   1732 HG22 ILE   128     -22.760   2.692  41.829  1.00  0.00           H  
ATOM   1733 HG23 ILE   128     -24.437   3.265  41.996  1.00  0.00           H  
ATOM   1734 HD11 ILE   128     -26.086   2.307  37.955  1.00  0.00           H  
ATOM   1735 HD12 ILE   128     -24.328   2.093  37.779  1.00  0.00           H  
ATOM   1736 HD13 ILE   128     -25.168   1.429  39.201  1.00  0.00           H  
ATOM   1737  N   ALA   129     -20.703   5.115  40.967  0.00  0.00           N  
ATOM   1738  CA  ALA   129     -19.576   5.315  41.881  0.00  0.00           C  
ATOM   1739  C   ALA   129     -19.391   6.765  42.359  0.00  0.00           C  
ATOM   1740  O   ALA   129     -18.899   6.959  43.468  0.00  0.00           O  
ATOM   1741  CB  ALA   129     -18.292   4.775  41.238  0.00  0.00           C  
ATOM   1742  H   ALA   129     -20.452   4.907  40.011  1.00  0.00           H  
ATOM   1743  HA  ALA   129     -19.770   4.709  42.766  1.00  0.00           H  
ATOM   1744  HB1 ALA   129     -17.454   4.924  41.918  1.00  0.00           H  
ATOM   1745  HB2 ALA   129     -18.408   3.711  41.032  1.00  0.00           H  
ATOM   1746  HB3 ALA   129     -18.102   5.306  40.305  1.00  0.00           H  
ATOM   1747  N   VAL   130     -19.797   7.746  41.538  0.00  0.00           N  
ATOM   1748  CA  VAL   130     -19.743   9.169  41.880  0.00  0.00           C  
ATOM   1749  C   VAL   130     -21.105   9.722  42.354  0.00  0.00           C  
ATOM   1750  O   VAL   130     -21.160  10.880  42.760  0.00  0.00           O  
ATOM   1751  CB  VAL   130     -19.220  10.015  40.689  0.00  0.00           C  
ATOM   1752  CG1 VAL   130     -17.767   9.640  40.346  0.00  0.00           C  
ATOM   1753  CG2 VAL   130     -20.116   9.977  39.438  0.00  0.00           C  
ATOM   1754  H   VAL   130     -20.166   7.520  40.625  1.00  0.00           H  
ATOM   1755  HA  VAL   130     -19.036   9.284  42.701  1.00  0.00           H  
ATOM   1756  HB  VAL   130     -19.202  11.051  41.028  1.00  0.00           H  
ATOM   1757 HG11 VAL   130     -17.423  10.247  39.508  1.00  0.00           H  
ATOM   1758 HG12 VAL   130     -17.130   9.822  41.211  1.00  0.00           H  
ATOM   1759 HG13 VAL   130     -17.717   8.586  40.074  1.00  0.00           H  
ATOM   1760 HG21 VAL   130     -19.675  10.596  38.656  1.00  0.00           H  
ATOM   1761 HG22 VAL   130     -20.202   8.950  39.083  1.00  0.00           H  
ATOM   1762 HG23 VAL   130     -21.106  10.359  39.688  1.00  0.00           H  
ATOM   1763  N   CYS   131     -22.166   8.899  42.331  0.00  0.00           N  
ATOM   1764  CA  CYS   131     -23.484   9.236  42.879  0.00  0.00           C  
ATOM   1765  C   CYS   131     -23.589   8.811  44.352  0.00  0.00           C  
ATOM   1766  O   CYS   131     -24.212   9.518  45.143  0.00  0.00           O  
ATOM   1767  CB  CYS   131     -24.609   8.586  42.058  0.00  0.00           C  
ATOM   1768  SG  CYS   131     -24.836   9.512  40.514  0.00  0.00           S  
ATOM   1769  H   CYS   131     -22.086   7.982  41.917  1.00  0.00           H  
ATOM   1770  HA  CYS   131     -23.606  10.318  42.828  1.00  0.00           H  
ATOM   1771  HB2 CYS   131     -24.341   7.555  41.827  1.00  0.00           H  
ATOM   1772  HB3 CYS   131     -25.535   8.605  42.632  1.00  0.00           H  
ATOM   1773  HG  CYS   131     -25.814   8.951  39.797  1.00  0.00           H  
ATOM   1774  N   HIS   132     -22.965   7.672  44.685  0.00  0.00           N  
ATOM   1775  CA  HIS   132     -22.884   7.113  46.026  0.00  0.00           C  
ATOM   1776  C   HIS   132     -21.398   6.820  46.255  0.00  0.00           C  
ATOM   1777  O   HIS   132     -20.892   5.883  45.644  0.00  0.00           O  
ATOM   1778  CB  HIS   132     -23.739   5.834  46.091  0.00  0.00           C  
ATOM   1779  CG  HIS   132     -25.190   6.067  45.763  0.00  0.00           C  
ATOM   1780  CD2 HIS   132     -25.817   5.987  44.535  0.00  0.00           C  
ATOM   1781  ND1 HIS   132     -26.122   6.467  46.724  0.00  0.00           N  
ATOM   1782  CE1 HIS   132     -27.256   6.621  46.052  0.00  0.00           C  
ATOM   1783  NE2 HIS   132     -27.133   6.352  44.753  0.00  0.00           N  
ATOM   1784  H   HIS   132     -22.499   7.126  43.975  1.00  0.00           H  
ATOM   1785  HA  HIS   132     -23.240   7.839  46.757  1.00  0.00           H  
ATOM   1786  HB2 HIS   132     -23.660   5.396  47.086  1.00  0.00           H  
ATOM   1787  HB3 HIS   132     -23.329   5.089  45.410  1.00  0.00           H  
ATOM   1788  HD2 HIS   132     -25.258   5.682  43.662  1.00  0.00           H  
ATOM   1789  HE1 HIS   132     -28.151   6.934  46.569  1.00  0.00           H  
ATOM   1790  HE2 HIS   132     -27.785   6.373  43.982  1.00  0.00           H  
ATOM   1791  N   PRO   133     -20.696   7.649  47.057  0.00  0.00           N  
ATOM   1792  CA  PRO   133     -19.222   7.616  47.116  0.00  0.00           C  
ATOM   1793  C   PRO   133     -18.603   6.311  47.648  0.00  0.00           C  
ATOM   1794  O   PRO   133     -17.488   5.985  47.245  0.00  0.00           O  
ATOM   1795  CB  PRO   133     -18.849   8.842  47.965  0.00  0.00           C  
ATOM   1796  CG  PRO   133     -20.099   9.173  48.764  0.00  0.00           C  
ATOM   1797  CD  PRO   133     -21.246   8.734  47.867  0.00  0.00           C  
ATOM   1798  HA  PRO   133     -18.843   7.780  46.107  1.00  0.00           H  
ATOM   1799  HB2 PRO   133     -18.043   8.577  48.648  1.00  0.00           H  
ATOM   1800  HB3 PRO   133     -18.609   9.677  47.307  1.00  0.00           H  
ATOM   1801  HG2 PRO   133     -20.110   8.581  49.679  1.00  0.00           H  
ATOM   1802  HG3 PRO   133     -20.154  10.251  48.919  1.00  0.00           H  
ATOM   1803  HD2 PRO   133     -22.059   8.350  48.482  1.00  0.00           H  
ATOM   1804  HD3 PRO   133     -21.532   9.561  47.217  1.00  0.00           H  
ATOM   1805  N   LEU   134     -19.342   5.582  48.500  0.00  0.00           N  
ATOM   1806  CA  LEU   134     -18.921   4.314  49.095  0.00  0.00           C  
ATOM   1807  C   LEU   134     -19.956   3.208  48.820  0.00  0.00           C  
ATOM   1808  O   LEU   134     -19.569   2.068  48.564  0.00  0.00           O  
ATOM   1809  CB  LEU   134     -18.723   4.507  50.620  0.00  0.00           C  
ATOM   1810  CG  LEU   134     -17.606   5.495  51.039  0.00  0.00           C  
ATOM   1811  CD1 LEU   134     -17.616   5.723  52.562  0.00  0.00           C  
ATOM   1812  CD2 LEU   134     -16.207   5.078  50.543  0.00  0.00           C  
ATOM   1813  H   LEU   134     -20.260   5.902  48.773  1.00  0.00           H  
ATOM   1814  HA  LEU   134     -17.969   4.019  48.653  1.00  0.00           H  
ATOM   1815  HB2 LEU   134     -19.666   4.819  51.068  1.00  0.00           H  
ATOM   1816  HB3 LEU   134     -18.539   3.538  51.084  1.00  0.00           H  
ATOM   1817  HG  LEU   134     -17.837   6.453  50.572  1.00  0.00           H  
ATOM   1818 HD11 LEU   134     -16.823   6.421  52.831  1.00  0.00           H  
ATOM   1819 HD12 LEU   134     -18.579   6.136  52.862  1.00  0.00           H  
ATOM   1820 HD13 LEU   134     -17.453   4.774  53.073  1.00  0.00           H  
ATOM   1821 HD21 LEU   134     -15.471   5.813  50.870  1.00  0.00           H  
ATOM   1822 HD22 LEU   134     -15.951   4.101  50.953  1.00  0.00           H  
ATOM   1823 HD23 LEU   134     -16.208   5.026  49.454  1.00  0.00           H  
ATOM   1824  N   LYS   135     -21.253   3.562  48.870  0.00  0.00           N  
ATOM   1825  CA  LYS   135     -22.391   2.639  48.802  0.00  0.00           C  
ATOM   1826  C   LYS   135     -22.841   2.273  47.372  0.00  0.00           C  
ATOM   1827  O   LYS   135     -23.935   1.738  47.203  0.00  0.00           O  
ATOM   1828  CB  LYS   135     -23.547   3.220  49.643  0.00  0.00           C  
ATOM   1829  CG  LYS   135     -23.248   3.284  51.151  0.00  0.00           C  
ATOM   1830  CD  LYS   135     -24.528   3.513  51.968  0.00  0.00           C  
ATOM   1831  CE  LYS   135     -24.314   3.432  53.484  0.00  0.00           C  
ATOM   1832  NZ  LYS   135     -23.560   4.590  53.993  0.00  0.00           N1+
ATOM   1833  H   LYS   135     -21.508   4.535  48.961  1.00  0.00           H  
ATOM   1834  HA  LYS   135     -22.079   1.713  49.285  1.00  0.00           H  
ATOM   1835  HB2 LYS   135     -23.792   4.219  49.280  1.00  0.00           H  
ATOM   1836  HB3 LYS   135     -24.448   2.628  49.477  1.00  0.00           H  
ATOM   1837  HG2 LYS   135     -22.778   2.353  51.467  1.00  0.00           H  
ATOM   1838  HG3 LYS   135     -22.543   4.091  51.347  1.00  0.00           H  
ATOM   1839  HD2 LYS   135     -24.950   4.485  51.713  1.00  0.00           H  
ATOM   1840  HD3 LYS   135     -25.283   2.785  51.670  1.00  0.00           H  
ATOM   1841  HE2 LYS   135     -23.778   2.515  53.726  1.00  0.00           H  
ATOM   1842  HE3 LYS   135     -25.281   3.381  53.985  1.00  0.00           H  
ATOM   1843  HZ1 LYS   135     -23.439   4.501  54.992  1.00  0.00           H  
ATOM   1844  HZ2 LYS   135     -22.654   4.625  53.547  1.00  0.00           H  
ATOM   1845  HZ3 LYS   135     -24.067   5.439  53.790  1.00  0.00           H  
ATOM   1846  N   TYR   136     -21.990   2.522  46.368  0.00  0.00           N  
ATOM   1847  CA  TYR   136     -22.216   2.159  44.970  0.00  0.00           C  
ATOM   1848  C   TYR   136     -22.246   0.640  44.695  0.00  0.00           C  
ATOM   1849  O   TYR   136     -22.837   0.244  43.690  0.00  0.00           O  
ATOM   1850  CB  TYR   136     -21.164   2.877  44.116  0.00  0.00           C  
ATOM   1851  CG  TYR   136     -19.722   2.498  44.365  0.00  0.00           C  
ATOM   1852  CD1 TYR   136     -19.145   1.441  43.640  0.00  0.00           C  
ATOM   1853  CD2 TYR   136     -18.952   3.198  45.315  0.00  0.00           C  
ATOM   1854  CE1 TYR   136     -17.820   1.062  43.903  0.00  0.00           C  
ATOM   1855  CE2 TYR   136     -17.613   2.839  45.548  0.00  0.00           C  
ATOM   1856  CZ  TYR   136     -17.048   1.758  44.846  0.00  0.00           C  
ATOM   1857  OH  TYR   136     -15.761   1.371  45.074  0.00  0.00           O  
ATOM   1858  H   TYR   136     -21.116   2.993  46.553  1.00  0.00           H  
ATOM   1859  HA  TYR   136     -23.190   2.558  44.686  1.00  0.00           H  
ATOM   1860  HB2 TYR   136     -21.278   3.955  44.237  1.00  0.00           H  
ATOM   1861  HB3 TYR   136     -21.397   2.731  43.061  1.00  0.00           H  
ATOM   1862  HD1 TYR   136     -19.721   0.926  42.885  1.00  0.00           H  
ATOM   1863  HD2 TYR   136     -19.390   4.015  45.870  1.00  0.00           H  
ATOM   1864  HE1 TYR   136     -17.383   0.226  43.377  1.00  0.00           H  
ATOM   1865  HE2 TYR   136     -17.022   3.392  46.263  1.00  0.00           H  
ATOM   1866  HH  TYR   136     -15.368   1.940  45.740  1.00  0.00           H  
ATOM   1867  N   HIS   137     -21.645  -0.179  45.578  0.00  0.00           N  
ATOM   1868  CA  HIS   137     -21.669  -1.642  45.470  0.00  0.00           C  
ATOM   1869  C   HIS   137     -22.711  -2.308  46.391  0.00  0.00           C  
ATOM   1870  O   HIS   137     -22.987  -3.493  46.204  0.00  0.00           O  
ATOM   1871  CB  HIS   137     -20.247  -2.211  45.664  0.00  0.00           C  
ATOM   1872  CG  HIS   137     -19.584  -1.931  46.991  0.00  0.00           C  
ATOM   1873  CD2 HIS   137     -18.542  -1.072  47.281  0.00  0.00           C  
ATOM   1874  ND1 HIS   137     -19.978  -2.573  48.168  0.00  0.00           N  
ATOM   1875  CE1 HIS   137     -19.184  -2.082  49.109  0.00  0.00           C  
ATOM   1876  NE2 HIS   137     -18.307  -1.195  48.639  0.00  0.00           N  
ATOM   1877  H   HIS   137     -21.145   0.208  46.366  1.00  0.00           H  
ATOM   1878  HA  HIS   137     -21.962  -1.875  44.446  1.00  0.00           H  
ATOM   1879  HB2 HIS   137     -19.604  -1.854  44.860  1.00  0.00           H  
ATOM   1880  HB3 HIS   137     -20.264  -3.287  45.492  1.00  0.00           H  
ATOM   1881  HD2 HIS   137     -18.095  -0.481  46.496  1.00  0.00           H  
ATOM   1882  HE1 HIS   137     -19.292  -2.411  50.132  1.00  0.00           H  
ATOM   1883  HE2 HIS   137     -17.574  -0.655  49.075  1.00  0.00           H  
ATOM   1884  N   THR   138     -23.288  -1.558  47.344  0.00  0.00           N  
ATOM   1885  CA  THR   138     -24.331  -2.058  48.248  0.00  0.00           C  
ATOM   1886  C   THR   138     -25.752  -1.660  47.791  0.00  0.00           C  
ATOM   1887  O   THR   138     -26.701  -1.875  48.544  0.00  0.00           O  
ATOM   1888  CB  THR   138     -24.088  -1.577  49.701  0.00  0.00           C  
ATOM   1889  CG2 THR   138     -22.740  -2.035  50.273  0.00  0.00           C  
ATOM   1890  OG1 THR   138     -24.185  -0.171  49.816  0.00  0.00           O  
ATOM   1891  H   THR   138     -23.009  -0.596  47.468  1.00  0.00           H  
ATOM   1892  HA  THR   138     -24.275  -3.146  48.247  1.00  0.00           H  
ATOM   1893  HB  THR   138     -24.871  -2.010  50.324  1.00  0.00           H  
ATOM   1894  HG1 THR   138     -24.029   0.088  50.727  1.00  0.00           H  
ATOM   1895 HG21 THR   138     -22.632  -1.665  51.293  1.00  0.00           H  
ATOM   1896 HG22 THR   138     -22.697  -3.124  50.276  1.00  0.00           H  
ATOM   1897 HG23 THR   138     -21.931  -1.643  49.657  1.00  0.00           H  
ATOM   1898  N   VAL   139     -25.886  -1.142  46.555  0.00  0.00           N  
ATOM   1899  CA  VAL   139     -27.132  -0.694  45.917  0.00  0.00           C  
ATOM   1900  C   VAL   139     -28.281  -1.727  45.851  0.00  0.00           C  
ATOM   1901  O   VAL   139     -29.416  -1.298  45.655  0.00  0.00           O  
ATOM   1902  CB  VAL   139     -26.871  -0.199  44.467  0.00  0.00           C  
ATOM   1903  CG1 VAL   139     -26.006   1.068  44.447  0.00  0.00           C  
ATOM   1904  CG2 VAL   139     -26.281  -1.278  43.542  0.00  0.00           C  
ATOM   1905  H   VAL   139     -25.075  -1.029  45.964  1.00  0.00           H  
ATOM   1906  HA  VAL   139     -27.498   0.160  46.488  1.00  0.00           H  
ATOM   1907  HB  VAL   139     -27.839   0.076  44.050  1.00  0.00           H  
ATOM   1908 HG11 VAL   139     -25.845   1.382  43.416  1.00  0.00           H  
ATOM   1909 HG12 VAL   139     -26.512   1.863  44.995  1.00  0.00           H  
ATOM   1910 HG13 VAL   139     -25.044   0.860  44.917  1.00  0.00           H  
ATOM   1911 HG21 VAL   139     -26.126  -0.859  42.548  1.00  0.00           H  
ATOM   1912 HG22 VAL   139     -25.327  -1.621  43.944  1.00  0.00           H  
ATOM   1913 HG23 VAL   139     -26.971  -2.119  43.478  1.00  0.00           H  
ATOM   1914  N   SER   140     -27.970  -3.024  46.044  0.00  0.00           N  
ATOM   1915  CA  SER   140     -28.872  -4.171  46.205  0.00  0.00           C  
ATOM   1916  C   SER   140     -29.146  -4.965  44.908  0.00  0.00           C  
ATOM   1917  O   SER   140     -30.226  -5.541  44.765  0.00  0.00           O  
ATOM   1918  CB  SER   140     -30.083  -3.878  47.137  0.00  0.00           C  
ATOM   1919  OG  SER   140     -31.150  -3.196  46.512  0.00  0.00           O  
ATOM   1920  H   SER   140     -27.002  -3.309  46.094  1.00  0.00           H  
ATOM   1921  HA  SER   140     -28.276  -4.868  46.794  1.00  0.00           H  
ATOM   1922  HB2 SER   140     -29.744  -3.304  48.000  1.00  0.00           H  
ATOM   1923  HB3 SER   140     -30.450  -4.814  47.558  1.00  0.00           H  
ATOM   1924  HG  SER   140     -31.855  -3.052  47.147  1.00  0.00           H  
ATOM   1925  N   TYR   141     -28.131  -5.044  44.021  0.00  0.00           N  
ATOM   1926  CA  TYR   141     -28.118  -5.933  42.850  0.00  0.00           C  
ATOM   1927  C   TYR   141     -27.919  -7.413  43.255  0.00  0.00           C  
ATOM   1928  O   TYR   141     -27.269  -7.672  44.270  0.00  0.00           O  
ATOM   1929  CB  TYR   141     -27.063  -5.476  41.798  0.00  0.00           C  
ATOM   1930  CG  TYR   141     -25.592  -5.359  42.197  0.00  0.00           C  
ATOM   1931  CD1 TYR   141     -24.961  -4.098  42.160  0.00  0.00           C  
ATOM   1932  CD2 TYR   141     -24.826  -6.495  42.543  0.00  0.00           C  
ATOM   1933  CE1 TYR   141     -23.621  -3.956  42.566  0.00  0.00           C  
ATOM   1934  CE2 TYR   141     -23.483  -6.359  42.942  0.00  0.00           C  
ATOM   1935  CZ  TYR   141     -22.890  -5.083  42.987  0.00  0.00           C  
ATOM   1936  OH  TYR   141     -21.618  -4.940  43.458  0.00  0.00           O  
ATOM   1937  H   TYR   141     -27.310  -4.467  44.139  1.00  0.00           H  
ATOM   1938  HA  TYR   141     -29.097  -5.858  42.377  1.00  0.00           H  
ATOM   1939  HB2 TYR   141     -27.387  -4.533  41.359  1.00  0.00           H  
ATOM   1940  HB3 TYR   141     -27.141  -6.113  40.918  1.00  0.00           H  
ATOM   1941  HD1 TYR   141     -25.507  -3.231  41.818  1.00  0.00           H  
ATOM   1942  HD2 TYR   141     -25.270  -7.478  42.502  1.00  0.00           H  
ATOM   1943  HE1 TYR   141     -23.154  -2.982  42.554  1.00  0.00           H  
ATOM   1944  HE2 TYR   141     -22.909  -7.232  43.212  1.00  0.00           H  
ATOM   1945  HH  TYR   141     -21.267  -5.800  43.700  1.00  0.00           H  
ATOM   1946  N   PRO   142     -28.414  -8.362  42.425  0.00  0.00           N  
ATOM   1947  CA  PRO   142     -28.103  -9.794  42.593  0.00  0.00           C  
ATOM   1948  C   PRO   142     -26.673 -10.180  42.158  0.00  0.00           C  
ATOM   1949  O   PRO   142     -26.044 -10.986  42.841  0.00  0.00           O  
ATOM   1950  CB  PRO   142     -29.182 -10.493  41.750  0.00  0.00           C  
ATOM   1951  CG  PRO   142     -29.525  -9.500  40.651  0.00  0.00           C  
ATOM   1952  CD  PRO   142     -29.375  -8.146  41.339  0.00  0.00           C  
ATOM   1953  HA  PRO   142     -28.240 -10.065  43.639  1.00  0.00           H  
ATOM   1954  HB2 PRO   142     -28.763 -11.395  41.304  1.00  0.00           H  
ATOM   1955  HB3 PRO   142     -30.063 -10.670  42.366  1.00  0.00           H  
ATOM   1956  HG2 PRO   142     -28.790  -9.581  39.850  1.00  0.00           H  
ATOM   1957  HG3 PRO   142     -30.564  -9.639  40.353  1.00  0.00           H  
ATOM   1958  HD2 PRO   142     -28.965  -7.425  40.631  1.00  0.00           H  
ATOM   1959  HD3 PRO   142     -30.335  -7.845  41.759  1.00  0.00           H  
ATOM   1960  N   ALA   143     -26.186  -9.594  41.051  0.00  0.00           N  
ATOM   1961  CA  ALA   143     -24.841  -9.799  40.516  0.00  0.00           C  
ATOM   1962  C   ALA   143     -24.546  -8.748  39.440  0.00  0.00           C  
ATOM   1963  O   ALA   143     -25.439  -8.355  38.689  0.00  0.00           O  
ATOM   1964  CB  ALA   143     -24.684 -11.220  39.940  0.00  0.00           C  
ATOM   1965  H   ALA   143     -26.763  -8.956  40.522  1.00  0.00           H  
ATOM   1966  HA  ALA   143     -24.124  -9.674  41.327  1.00  0.00           H  
ATOM   1967  HB1 ALA   143     -23.674 -11.344  39.548  1.00  0.00           H  
ATOM   1968  HB2 ALA   143     -24.861 -11.953  40.727  1.00  0.00           H  
ATOM   1969  HB3 ALA   143     -25.405 -11.369  39.136  1.00  0.00           H  
ATOM   1970  N   ARG   144     -23.274  -8.333  39.380  0.00  0.00           N  
ATOM   1971  CA  ARG   144     -22.753  -7.334  38.444  0.00  0.00           C  
ATOM   1972  C   ARG   144     -22.646  -7.853  37.010  0.00  0.00           C  
ATOM   1973  O   ARG   144     -22.778  -7.068  36.073  0.00  0.00           O  
ATOM   1974  CB  ARG   144     -21.339  -6.936  38.894  0.00  0.00           C  
ATOM   1975  CG  ARG   144     -21.281  -6.412  40.331  0.00  0.00           C  
ATOM   1976  CD  ARG   144     -19.855  -6.128  40.811  0.00  0.00           C  
ATOM   1977  NE  ARG   144     -19.273  -4.993  40.101  0.00  0.00           N  
ATOM   1978  CZ  ARG   144     -19.585  -3.707  40.276  0.00  0.00           C  
ATOM   1979  NH1 ARG   144     -20.418  -3.300  41.240  0.00  0.00           N  
ATOM   1980  NH2 ARG   144     -19.053  -2.820  39.444  0.00  0.00           N1+
ATOM   1981  H   ARG   144     -22.588  -8.715  40.015  1.00  0.00           H  
ATOM   1982  HA  ARG   144     -23.396  -6.454  38.462  1.00  0.00           H  
ATOM   1983  HB2 ARG   144     -20.943  -6.179  38.217  1.00  0.00           H  
ATOM   1984  HB3 ARG   144     -20.673  -7.794  38.794  1.00  0.00           H  
ATOM   1985  HG2 ARG   144     -21.877  -5.503  40.410  1.00  0.00           H  
ATOM   1986  HG3 ARG   144     -21.751  -7.135  40.999  1.00  0.00           H  
ATOM   1987  HD2 ARG   144     -19.237  -7.012  40.653  1.00  0.00           H  
ATOM   1988  HD3 ARG   144     -19.867  -5.919  41.881  1.00  0.00           H  
ATOM   1989  HE  ARG   144     -18.573  -5.255  39.422  1.00  0.00           H  
ATOM   1990 HH11 ARG   144     -20.630  -2.318  41.342  1.00  0.00           H  
ATOM   1991 HH12 ARG   144     -20.835  -3.974  41.865  1.00  0.00           H  
ATOM   1992 HH21 ARG   144     -19.267  -1.838  39.548  1.00  0.00           H  
ATOM   1993 HH22 ARG   144     -18.434  -3.127  38.707  1.00  0.00           H  
ATOM   1994  N   THR   145     -22.367  -9.159  36.879  0.00  0.00           N  
ATOM   1995  CA  THR   145     -22.026  -9.805  35.620  0.00  0.00           C  
ATOM   1996  C   THR   145     -23.180  -9.807  34.602  0.00  0.00           C  
ATOM   1997  O   THR   145     -22.918  -9.920  33.416  0.00  0.00           O  
ATOM   1998  CB  THR   145     -21.534 -11.251  35.868  0.00  0.00           C  
ATOM   1999  CG2 THR   145     -22.630 -12.237  36.316  0.00  0.00           C  
ATOM   2000  OG1 THR   145     -20.941 -11.781  34.701  0.00  0.00           O  
ATOM   2001  H   THR   145     -22.387  -9.763  37.688  1.00  0.00           H  
ATOM   2002  HA  THR   145     -21.200  -9.248  35.178  1.00  0.00           H  
ATOM   2003  HB  THR   145     -20.773 -11.218  36.647  1.00  0.00           H  
ATOM   2004  HG1 THR   145     -20.642 -12.677  34.872  1.00  0.00           H  
ATOM   2005 HG21 THR   145     -22.192 -13.224  36.465  1.00  0.00           H  
ATOM   2006 HG22 THR   145     -23.071 -11.891  37.250  1.00  0.00           H  
ATOM   2007 HG23 THR   145     -23.402 -12.296  35.549  1.00  0.00           H  
ATOM   2008  N   ARG   146     -24.422  -9.617  35.071  0.00  0.00           N  
ATOM   2009  CA  ARG   146     -25.615  -9.411  34.257  0.00  0.00           C  
ATOM   2010  C   ARG   146     -25.476  -8.201  33.315  0.00  0.00           C  
ATOM   2011  O   ARG   146     -25.779  -8.336  32.131  0.00  0.00           O  
ATOM   2012  CB  ARG   146     -26.829  -9.292  35.195  0.00  0.00           C  
ATOM   2013  CG  ARG   146     -27.052 -10.573  36.030  0.00  0.00           C  
ATOM   2014  CD  ARG   146     -28.016 -10.387  37.205  0.00  0.00           C  
ATOM   2015  NE  ARG   146     -29.354 -10.031  36.762  0.00  0.00           N  
ATOM   2016  CZ  ARG   146     -30.430 -10.848  36.442  0.00  0.00           C  
ATOM   2017  NH1 ARG   146     -30.154 -12.202  36.490  0.00  0.00           N  
ATOM   2018  NH2 ARG   146     -31.560 -10.387  36.134  0.00  0.00           N1+
ATOM   2019  H   ARG   146     -24.589  -9.609  36.067  1.00  0.00           H  
ATOM   2020  HA  ARG   146     -25.756 -10.299  33.641  1.00  0.00           H  
ATOM   2021  HB2 ARG   146     -26.688  -8.443  35.865  1.00  0.00           H  
ATOM   2022  HB3 ARG   146     -27.723  -9.082  34.607  1.00  0.00           H  
ATOM   2023  HG2 ARG   146     -27.423 -11.367  35.381  1.00  0.00           H  
ATOM   2024  HG3 ARG   146     -26.093 -10.934  36.402  1.00  0.00           H  
ATOM   2025  HD2 ARG   146     -27.634  -9.610  37.867  1.00  0.00           H  
ATOM   2026  HD3 ARG   146     -28.060 -11.308  37.787  1.00  0.00           H  
ATOM   2027  HE  ARG   146     -29.445  -9.027  36.700  1.00  0.00           H  
ATOM   2028 HH11 ARG   146     -30.876 -12.873  36.273  1.00  0.00           H  
ATOM   2029 HH12 ARG   146     -29.229 -12.520  36.744  1.00  0.00           H  
ATOM   2030 HH21 ARG   146     -32.317 -11.016  35.908  1.00  0.00           H  
ATOM   2031  N   LYS   147     -24.933  -7.085  33.836  0.00  0.00           N  
ATOM   2032  CA  LYS   147     -24.578  -5.885  33.069  0.00  0.00           C  
ATOM   2033  C   LYS   147     -23.410  -6.124  32.093  0.00  0.00           C  
ATOM   2034  O   LYS   147     -23.352  -5.488  31.043  0.00  0.00           O  
ATOM   2035  CB  LYS   147     -24.257  -4.723  34.029  0.00  0.00           C  
ATOM   2036  CG  LYS   147     -25.409  -4.423  35.001  0.00  0.00           C  
ATOM   2037  CD  LYS   147     -25.255  -3.076  35.718  0.00  0.00           C  
ATOM   2038  CE  LYS   147     -26.488  -2.712  36.557  0.00  0.00           C  
ATOM   2039  NZ  LYS   147     -26.605  -3.587  37.708  0.00  0.00           N1+
ATOM   2040  H   LYS   147     -24.739  -7.031  34.825  1.00  0.00           H  
ATOM   2041  HA  LYS   147     -25.449  -5.598  32.480  1.00  0.00           H  
ATOM   2042  HB2 LYS   147     -23.357  -4.960  34.597  1.00  0.00           H  
ATOM   2043  HB3 LYS   147     -24.028  -3.828  33.451  1.00  0.00           H  
ATOM   2044  HG2 LYS   147     -26.354  -4.438  34.457  1.00  0.00           H  
ATOM   2045  HG3 LYS   147     -25.477  -5.221  35.740  1.00  0.00           H  
ATOM   2046  HD2 LYS   147     -24.375  -3.106  36.361  1.00  0.00           H  
ATOM   2047  HD3 LYS   147     -25.073  -2.292  34.982  1.00  0.00           H  
ATOM   2048  HE2 LYS   147     -27.384  -2.799  35.942  1.00  0.00           H  
ATOM   2049  HE3 LYS   147     -26.406  -1.679  36.894  1.00  0.00           H  
ATOM   2050  HZ1 LYS   147     -27.421  -3.331  38.245  1.00  0.00           H  
ATOM   2051  HZ2 LYS   147     -26.694  -4.544  37.397  1.00  0.00           H  
ATOM   2052  N   VAL   148     -22.525  -7.064  32.441  0.00  0.00           N  
ATOM   2053  CA  VAL   148     -21.359  -7.451  31.650  0.00  0.00           C  
ATOM   2054  C   VAL   148     -21.717  -8.497  30.564  0.00  0.00           C  
ATOM   2055  O   VAL   148     -21.005  -8.599  29.570  0.00  0.00           O  
ATOM   2056  CB  VAL   148     -20.270  -8.035  32.593  0.00  0.00           C  
ATOM   2057  CG1 VAL   148     -18.931  -8.377  31.917  0.00  0.00           C  
ATOM   2058  CG2 VAL   148     -19.979  -7.097  33.777  0.00  0.00           C  
ATOM   2059  H   VAL   148     -22.636  -7.566  33.310  1.00  0.00           H  
ATOM   2060  HA  VAL   148     -20.958  -6.563  31.162  1.00  0.00           H  
ATOM   2061  HB  VAL   148     -20.667  -8.962  33.007  1.00  0.00           H  
ATOM   2062 HG11 VAL   148     -18.241  -8.777  32.659  1.00  0.00           H  
ATOM   2063 HG12 VAL   148     -19.097  -9.121  31.137  1.00  0.00           H  
ATOM   2064 HG13 VAL   148     -18.506  -7.476  31.474  1.00  0.00           H  
ATOM   2065 HG21 VAL   148     -19.213  -7.540  34.412  1.00  0.00           H  
ATOM   2066 HG22 VAL   148     -19.628  -6.135  33.401  1.00  0.00           H  
ATOM   2067 HG23 VAL   148     -20.890  -6.949  34.356  1.00  0.00           H  
ATOM   2068  N   ILE   149     -22.822  -9.233  30.755  0.00  0.00           N  
ATOM   2069  CA  ILE   149     -23.346 -10.265  29.867  0.00  0.00           C  
ATOM   2070  C   ILE   149     -24.297  -9.677  28.813  0.00  0.00           C  
ATOM   2071  O   ILE   149     -24.241 -10.124  27.674  0.00  0.00           O  
ATOM   2072  CB  ILE   149     -24.048 -11.395  30.691  0.00  0.00           C  
ATOM   2073  CG1 ILE   149     -22.983 -12.340  31.291  0.00  0.00           C  
ATOM   2074  CG2 ILE   149     -25.120 -12.230  29.952  0.00  0.00           C  
ATOM   2075  CD1 ILE   149     -23.511 -13.229  32.424  0.00  0.00           C  
ATOM   2076  H   ILE   149     -23.383  -9.095  31.583  1.00  0.00           H  
ATOM   2077  HA  ILE   149     -22.502 -10.712  29.342  1.00  0.00           H  
ATOM   2078  HB  ILE   149     -24.548 -10.910  31.529  1.00  0.00           H  
ATOM   2079 HG12 ILE   149     -22.570 -12.967  30.501  1.00  0.00           H  
ATOM   2080 HG13 ILE   149     -22.142 -11.751  31.656  1.00  0.00           H  
ATOM   2081 HG21 ILE   149     -25.530 -12.978  30.631  1.00  0.00           H  
ATOM   2082 HG22 ILE   149     -25.920 -11.574  29.609  1.00  0.00           H  
ATOM   2083 HG23 ILE   149     -24.667 -12.728  29.095  1.00  0.00           H  
ATOM   2084 HD11 ILE   149     -22.705 -13.864  32.793  1.00  0.00           H  
ATOM   2085 HD12 ILE   149     -23.881 -12.603  33.236  1.00  0.00           H  
ATOM   2086 HD13 ILE   149     -24.321 -13.854  32.049  1.00  0.00           H  
ATOM   2087  N   VAL   150     -25.141  -8.697  29.182  0.00  0.00           N  
ATOM   2088  CA  VAL   150     -26.159  -8.103  28.299  0.00  0.00           C  
ATOM   2089  C   VAL   150     -25.565  -7.316  27.105  0.00  0.00           C  
ATOM   2090  O   VAL   150     -26.157  -7.270  26.028  0.00  0.00           O  
ATOM   2091  CB  VAL   150     -27.150  -7.224  29.119  0.00  0.00           C  
ATOM   2092  CG1 VAL   150     -26.492  -6.030  29.829  0.00  0.00           C  
ATOM   2093  CG2 VAL   150     -28.360  -6.739  28.304  0.00  0.00           C  
ATOM   2094  H   VAL   150     -25.100  -8.322  30.119  1.00  0.00           H  
ATOM   2095  HA  VAL   150     -26.737  -8.927  27.880  1.00  0.00           H  
ATOM   2096  HB  VAL   150     -27.548  -7.866  29.905  1.00  0.00           H  
ATOM   2097 HG11 VAL   150     -27.250  -5.470  30.378  1.00  0.00           H  
ATOM   2098 HG12 VAL   150     -25.735  -6.393  30.525  1.00  0.00           H  
ATOM   2099 HG13 VAL   150     -26.024  -5.380  29.091  1.00  0.00           H  
ATOM   2100 HG21 VAL   150     -29.006  -6.133  28.938  1.00  0.00           H  
ATOM   2101 HG22 VAL   150     -28.014  -6.140  27.461  1.00  0.00           H  
ATOM   2102 HG23 VAL   150     -28.917  -7.599  27.933  1.00  0.00           H  
ATOM   2103  N   SER   151     -24.366  -6.774  27.329  0.00  0.00           N  
ATOM   2104  CA  SER   151     -23.471  -6.149  26.372  0.00  0.00           C  
ATOM   2105  C   SER   151     -22.746  -7.176  25.485  0.00  0.00           C  
ATOM   2106  O   SER   151     -22.810  -7.079  24.263  0.00  0.00           O  
ATOM   2107  CB  SER   151     -22.484  -5.314  27.205  0.00  0.00           C  
ATOM   2108  OG  SER   151     -21.941  -6.035  28.295  0.00  0.00           O  
ATOM   2109  H   SER   151     -23.980  -6.770  28.262  1.00  0.00           H  
ATOM   2110  HA  SER   151     -24.048  -5.479  25.735  1.00  0.00           H  
ATOM   2111  HB2 SER   151     -22.989  -4.422  27.576  1.00  0.00           H  
ATOM   2112  HB3 SER   151     -21.676  -4.962  26.564  1.00  0.00           H  
ATOM   2113  HG  SER   151     -21.334  -5.471  28.781  1.00  0.00           H  
ATOM   2114  N   VAL   152     -22.063  -8.138  26.120  0.00  0.00           N  
ATOM   2115  CA  VAL   152     -21.204  -9.122  25.463  0.00  0.00           C  
ATOM   2116  C   VAL   152     -21.995 -10.192  24.674  0.00  0.00           C  
ATOM   2117  O   VAL   152     -21.471 -10.711  23.690  0.00  0.00           O  
ATOM   2118  CB  VAL   152     -20.248  -9.776  26.504  0.00  0.00           C  
ATOM   2119  CG1 VAL   152     -19.462 -11.009  26.015  0.00  0.00           C  
ATOM   2120  CG2 VAL   152     -19.251  -8.735  27.052  0.00  0.00           C  
ATOM   2121  H   VAL   152     -22.122  -8.219  27.125  1.00  0.00           H  
ATOM   2122  HA  VAL   152     -20.584  -8.584  24.747  1.00  0.00           H  
ATOM   2123  HB  VAL   152     -20.863 -10.102  27.343  1.00  0.00           H  
ATOM   2124 HG11 VAL   152     -18.830 -11.381  26.822  1.00  0.00           H  
ATOM   2125 HG12 VAL   152     -20.161 -11.789  25.713  1.00  0.00           H  
ATOM   2126 HG13 VAL   152     -18.840 -10.730  25.165  1.00  0.00           H  
ATOM   2127 HG21 VAL   152     -18.591  -9.209  27.778  1.00  0.00           H  
ATOM   2128 HG22 VAL   152     -18.658  -8.332  26.231  1.00  0.00           H  
ATOM   2129 HG23 VAL   152     -19.799  -7.925  27.535  1.00  0.00           H  
ATOM   2130  N   TYR   153     -23.249 -10.460  25.075  0.00  0.00           N  
ATOM   2131  CA  TYR   153     -24.183 -11.343  24.374  0.00  0.00           C  
ATOM   2132  C   TYR   153     -24.938 -10.622  23.242  0.00  0.00           C  
ATOM   2133  O   TYR   153     -25.552 -11.307  22.425  0.00  0.00           O  
ATOM   2134  CB  TYR   153     -25.144 -12.002  25.394  0.00  0.00           C  
ATOM   2135  CG  TYR   153     -25.974 -13.196  24.929  0.00  0.00           C  
ATOM   2136  CD1 TYR   153     -25.394 -14.229  24.158  0.00  0.00           C  
ATOM   2137  CD2 TYR   153     -27.322 -13.314  25.335  0.00  0.00           C  
ATOM   2138  CE1 TYR   153     -26.151 -15.361  23.802  0.00  0.00           C  
ATOM   2139  CE2 TYR   153     -28.076 -14.453  24.987  0.00  0.00           C  
ATOM   2140  CZ  TYR   153     -27.491 -15.477  24.218  0.00  0.00           C  
ATOM   2141  OH  TYR   153     -28.217 -16.579  23.872  0.00  0.00           O  
ATOM   2142  H   TYR   153     -23.610 -10.039  25.919  1.00  0.00           H  
ATOM   2143  HA  TYR   153     -23.596 -12.140  23.917  1.00  0.00           H  
ATOM   2144  HB2 TYR   153     -24.581 -12.284  26.284  1.00  0.00           H  
ATOM   2145  HB3 TYR   153     -25.810 -11.241  25.801  1.00  0.00           H  
ATOM   2146  HD1 TYR   153     -24.365 -14.151  23.838  1.00  0.00           H  
ATOM   2147  HD2 TYR   153     -27.782 -12.528  25.916  1.00  0.00           H  
ATOM   2148  HE1 TYR   153     -25.703 -16.145  23.209  1.00  0.00           H  
ATOM   2149  HE2 TYR   153     -29.103 -14.540  25.310  1.00  0.00           H  
ATOM   2150  HH  TYR   153     -29.104 -16.503  24.230  1.00  0.00           H  
ATOM   2151  N   ILE   154     -24.850  -9.279  23.155  0.00  0.00           N  
ATOM   2152  CA  ILE   154     -25.397  -8.517  22.026  0.00  0.00           C  
ATOM   2153  C   ILE   154     -24.563  -8.706  20.736  0.00  0.00           C  
ATOM   2154  O   ILE   154     -25.082  -8.487  19.642  0.00  0.00           O  
ATOM   2155  CB  ILE   154     -25.556  -6.997  22.375  0.00  0.00           C  
ATOM   2156  CG1 ILE   154     -26.961  -6.512  21.948  0.00  0.00           C  
ATOM   2157  CG2 ILE   154     -24.471  -6.042  21.818  0.00  0.00           C  
ATOM   2158  CD1 ILE   154     -27.310  -5.081  22.379  0.00  0.00           C  
ATOM   2159  H   ILE   154     -24.391  -8.755  23.887  1.00  0.00           H  
ATOM   2160  HA  ILE   154     -26.395  -8.909  21.825  1.00  0.00           H  
ATOM   2161  HB  ILE   154     -25.515  -6.919  23.462  1.00  0.00           H  
ATOM   2162 HG12 ILE   154     -27.058  -6.596  20.865  1.00  0.00           H  
ATOM   2163 HG13 ILE   154     -27.713  -7.199  22.336  1.00  0.00           H  
ATOM   2164 HG21 ILE   154     -24.692  -5.020  22.128  1.00  0.00           H  
ATOM   2165 HG22 ILE   154     -23.495  -6.335  22.205  1.00  0.00           H  
ATOM   2166 HG23 ILE   154     -24.462  -6.097  20.730  1.00  0.00           H  
ATOM   2167 HD11 ILE   154     -28.313  -4.831  22.034  1.00  0.00           H  
ATOM   2168 HD12 ILE   154     -27.271  -5.009  23.466  1.00  0.00           H  
ATOM   2169 HD13 ILE   154     -26.593  -4.385  21.944  1.00  0.00           H  
ATOM   2170  N   THR   155     -23.293  -9.114  20.891  0.00  0.00           N  
ATOM   2171  CA  THR   155     -22.336  -9.282  19.804  0.00  0.00           C  
ATOM   2172  C   THR   155     -22.669 -10.477  18.891  0.00  0.00           C  
ATOM   2173  O   THR   155     -22.542 -10.334  17.681  0.00  0.00           O  
ATOM   2174  CB  THR   155     -20.883  -9.416  20.338  0.00  0.00           C  
ATOM   2175  CG2 THR   155     -20.531  -8.344  21.377  0.00  0.00           C  
ATOM   2176  OG1 THR   155     -20.587 -10.690  20.880  0.00  0.00           O  
ATOM   2177  H   THR   155     -22.940  -9.328  21.813  1.00  0.00           H  
ATOM   2178  HA  THR   155     -22.376  -8.382  19.191  1.00  0.00           H  
ATOM   2179  HB  THR   155     -20.217  -9.268  19.489  1.00  0.00           H  
ATOM   2180  HG1 THR   155     -19.678 -10.703  21.190  1.00  0.00           H  
ATOM   2181 HG21 THR   155     -19.505  -8.488  21.715  1.00  0.00           H  
ATOM   2182 HG22 THR   155     -20.630  -7.356  20.928  1.00  0.00           H  
ATOM   2183 HG23 THR   155     -21.207  -8.426  22.228  1.00  0.00           H  
ATOM   2184  N   CYS   156     -23.155 -11.588  19.471  0.00  0.00           N  
ATOM   2185  CA  CYS   156     -23.552 -12.826  18.791  0.00  0.00           C  
ATOM   2186  C   CYS   156     -24.576 -12.606  17.661  0.00  0.00           C  
ATOM   2187  O   CYS   156     -24.481 -13.242  16.612  0.00  0.00           O  
ATOM   2188  CB  CYS   156     -24.138 -13.826  19.805  0.00  0.00           C  
ATOM   2189  SG  CYS   156     -22.909 -14.208  21.082  0.00  0.00           S  
ATOM   2190  H   CYS   156     -23.277 -11.622  20.473  1.00  0.00           H  
ATOM   2191  HA  CYS   156     -22.659 -13.273  18.354  1.00  0.00           H  
ATOM   2192  HB2 CYS   156     -24.422 -14.743  19.289  1.00  0.00           H  
ATOM   2193  HB3 CYS   156     -25.023 -13.394  20.271  1.00  0.00           H  
ATOM   2194  HG  CYS   156     -23.428 -15.075  21.956  1.00  0.00           H  
ATOM   2195  N   PHE   157     -25.517 -11.686  17.909  0.00  0.00           N  
ATOM   2196  CA  PHE   157     -26.611 -11.349  17.011  0.00  0.00           C  
ATOM   2197  C   PHE   157     -26.245 -10.315  15.925  0.00  0.00           C  
ATOM   2198  O   PHE   157     -27.057 -10.122  15.021  0.00  0.00           O  
ATOM   2199  CB  PHE   157     -27.800 -10.882  17.879  0.00  0.00           C  
ATOM   2200  CG  PHE   157     -28.324 -11.941  18.843  0.00  0.00           C  
ATOM   2201  CD1 PHE   157     -27.998 -11.895  20.217  0.00  0.00           C  
ATOM   2202  CD2 PHE   157     -29.041 -13.051  18.351  0.00  0.00           C  
ATOM   2203  CE1 PHE   157     -28.434 -12.901  21.070  0.00  0.00           C  
ATOM   2204  CE2 PHE   157     -29.472 -14.046  19.221  0.00  0.00           C  
ATOM   2205  CZ  PHE   157     -29.173 -13.970  20.576  0.00  0.00           C  
ATOM   2206  H   PHE   157     -25.499 -11.165  18.774  1.00  0.00           H  
ATOM   2207  HA  PHE   157     -26.914 -12.265  16.504  1.00  0.00           H  
ATOM   2208  HB2 PHE   157     -27.512  -9.993  18.440  1.00  0.00           H  
ATOM   2209  HB3 PHE   157     -28.612 -10.550  17.231  1.00  0.00           H  
ATOM   2210  HD1 PHE   157     -27.410 -11.077  20.605  1.00  0.00           H  
ATOM   2211  HD2 PHE   157     -29.257 -13.131  17.296  1.00  0.00           H  
ATOM   2212  HE1 PHE   157     -28.198 -12.856  22.123  1.00  0.00           H  
ATOM   2213  HE2 PHE   157     -30.042 -14.883  18.845  1.00  0.00           H  
ATOM   2214  HZ  PHE   157     -29.516 -14.744  21.246  1.00  0.00           H  
ATOM   2215  N   LEU   158     -25.066  -9.670  16.011  0.00  0.00           N  
ATOM   2216  CA  LEU   158     -24.693  -8.558  15.131  0.00  0.00           C  
ATOM   2217  C   LEU   158     -23.355  -8.759  14.395  0.00  0.00           C  
ATOM   2218  O   LEU   158     -23.255  -8.297  13.260  0.00  0.00           O  
ATOM   2219  CB  LEU   158     -24.710  -7.253  15.948  0.00  0.00           C  
ATOM   2220  CG  LEU   158     -26.113  -6.756  16.364  0.00  0.00           C  
ATOM   2221  CD1 LEU   158     -26.020  -5.589  17.363  0.00  0.00           C  
ATOM   2222  CD2 LEU   158     -26.982  -6.381  15.147  0.00  0.00           C  
ATOM   2223  H   LEU   158     -24.388  -9.946  16.708  1.00  0.00           H  
ATOM   2224  HA  LEU   158     -25.470  -8.473  14.371  1.00  0.00           H  
ATOM   2225  HB2 LEU   158     -24.093  -7.378  16.838  1.00  0.00           H  
ATOM   2226  HB3 LEU   158     -24.202  -6.470  15.387  1.00  0.00           H  
ATOM   2227  HG  LEU   158     -26.611  -7.580  16.875  1.00  0.00           H  
ATOM   2228 HD11 LEU   158     -27.023  -5.262  17.636  1.00  0.00           H  
ATOM   2229 HD12 LEU   158     -25.489  -5.917  18.257  1.00  0.00           H  
ATOM   2230 HD13 LEU   158     -25.480  -4.760  16.905  1.00  0.00           H  
ATOM   2231 HD21 LEU   158     -27.958  -6.037  15.488  1.00  0.00           H  
ATOM   2232 HD22 LEU   158     -26.494  -5.585  14.583  1.00  0.00           H  
ATOM   2233 HD23 LEU   158     -27.108  -7.254  14.507  1.00  0.00           H  
ATOM   2234  N   THR   159     -22.375  -9.472  14.978  0.00  0.00           N  
ATOM   2235  CA  THR   159     -21.139  -9.870  14.282  0.00  0.00           C  
ATOM   2236  C   THR   159     -21.386 -10.947  13.202  0.00  0.00           C  
ATOM   2237  O   THR   159     -20.591 -11.065  12.270  0.00  0.00           O  
ATOM   2238  CB  THR   159     -20.066 -10.392  15.271  0.00  0.00           C  
ATOM   2239  CG2 THR   159     -19.688  -9.356  16.342  0.00  0.00           C  
ATOM   2240  OG1 THR   159     -20.430 -11.615  15.888  0.00  0.00           O  
ATOM   2241  H   THR   159     -22.466  -9.762  15.941  1.00  0.00           H  
ATOM   2242  HA  THR   159     -20.736  -8.987  13.787  1.00  0.00           H  
ATOM   2243  HB  THR   159     -19.166 -10.587  14.687  1.00  0.00           H  
ATOM   2244  HG1 THR   159     -19.733 -11.891  16.487  1.00  0.00           H  
ATOM   2245 HG21 THR   159     -18.932  -9.778  17.005  1.00  0.00           H  
ATOM   2246 HG22 THR   159     -19.289  -8.463  15.860  1.00  0.00           H  
ATOM   2247 HG23 THR   159     -20.572  -9.092  16.921  1.00  0.00           H  
ATOM   2248  N   SER   160     -22.512 -11.665  13.326  0.00  0.00           N  
ATOM   2249  CA  SER   160     -23.011 -12.662  12.389  0.00  0.00           C  
ATOM   2250  C   SER   160     -23.565 -12.078  11.072  0.00  0.00           C  
ATOM   2251  O   SER   160     -23.482 -12.754  10.050  0.00  0.00           O  
ATOM   2252  CB  SER   160     -24.014 -13.549  13.149  0.00  0.00           C  
ATOM   2253  OG  SER   160     -25.020 -12.781  13.784  0.00  0.00           O  
ATOM   2254  H   SER   160     -23.107 -11.537  14.132  1.00  0.00           H  
ATOM   2255  HA  SER   160     -22.166 -13.297  12.123  1.00  0.00           H  
ATOM   2256  HB2 SER   160     -23.483 -14.140  13.895  1.00  0.00           H  
ATOM   2257  HB3 SER   160     -24.478 -14.249  12.454  1.00  0.00           H  
ATOM   2258  HG  SER   160     -25.625 -13.365  14.246  1.00  0.00           H  
ATOM   2259  N   ILE   161     -24.080 -10.837  11.083  0.00  0.00           N  
ATOM   2260  CA  ILE   161     -24.653 -10.183   9.902  0.00  0.00           C  
ATOM   2261  C   ILE   161     -23.633  -9.961   8.748  0.00  0.00           C  
ATOM   2262  O   ILE   161     -23.898 -10.476   7.662  0.00  0.00           O  
ATOM   2263  CB  ILE   161     -25.428  -8.882  10.273  0.00  0.00           C  
ATOM   2264  CG1 ILE   161     -26.570  -9.198  11.269  0.00  0.00           C  
ATOM   2265  CG2 ILE   161     -25.969  -8.113   9.044  0.00  0.00           C  
ATOM   2266  CD1 ILE   161     -27.289  -7.959  11.821  0.00  0.00           C  
ATOM   2267  H   ILE   161     -24.087 -10.300  11.938  1.00  0.00           H  
ATOM   2268  HA  ILE   161     -25.400 -10.874   9.511  1.00  0.00           H  
ATOM   2269  HB  ILE   161     -24.727  -8.222  10.784  1.00  0.00           H  
ATOM   2270 HG12 ILE   161     -27.297  -9.853  10.790  1.00  0.00           H  
ATOM   2271 HG13 ILE   161     -26.174  -9.784  12.098  1.00  0.00           H  
ATOM   2272 HG21 ILE   161     -26.497  -7.219   9.378  1.00  0.00           H  
ATOM   2273 HG22 ILE   161     -25.138  -7.825   8.401  1.00  0.00           H  
ATOM   2274 HG23 ILE   161     -26.654  -8.753   8.488  1.00  0.00           H  
ATOM   2275 HD11 ILE   161     -28.074  -8.271  12.510  1.00  0.00           H  
ATOM   2276 HD12 ILE   161     -26.574  -7.328  12.347  1.00  0.00           H  
ATOM   2277 HD13 ILE   161     -27.731  -7.398  10.998  1.00  0.00           H  
ATOM   2278  N   PRO   162     -22.460  -9.320   8.985  0.00  0.00           N  
ATOM   2279  CA  PRO   162     -21.400  -9.217   7.961  0.00  0.00           C  
ATOM   2280  C   PRO   162     -20.615 -10.520   7.694  0.00  0.00           C  
ATOM   2281  O   PRO   162     -19.872 -10.566   6.714  0.00  0.00           O  
ATOM   2282  CB  PRO   162     -20.496  -8.086   8.461  0.00  0.00           C  
ATOM   2283  CG  PRO   162     -20.656  -8.104   9.967  0.00  0.00           C  
ATOM   2284  CD  PRO   162     -22.075  -8.604  10.197  0.00  0.00           C  
ATOM   2285  HA  PRO   162     -21.860  -8.898   7.025  1.00  0.00           H  
ATOM   2286  HB2 PRO   162     -19.460  -8.311   8.206  1.00  0.00           H  
ATOM   2287  HB3 PRO   162     -20.858  -7.134   8.071  1.00  0.00           H  
ATOM   2288  HG2 PRO   162     -19.949  -8.813  10.397  1.00  0.00           H  
ATOM   2289  HG3 PRO   162     -20.564  -7.088  10.352  1.00  0.00           H  
ATOM   2290  HD2 PRO   162     -22.084  -9.291  11.043  1.00  0.00           H  
ATOM   2291  HD3 PRO   162     -22.740  -7.752  10.341  1.00  0.00           H  
ATOM   2292  N   TYR   163     -20.811 -11.551   8.535  0.00  0.00           N  
ATOM   2293  CA  TYR   163     -20.327 -12.914   8.310  0.00  0.00           C  
ATOM   2294  C   TYR   163     -21.199 -13.657   7.275  0.00  0.00           C  
ATOM   2295  O   TYR   163     -20.655 -14.367   6.433  0.00  0.00           O  
ATOM   2296  CB  TYR   163     -20.216 -13.651   9.668  0.00  0.00           C  
ATOM   2297  CG  TYR   163     -19.995 -15.153   9.600  0.00  0.00           C  
ATOM   2298  CD1 TYR   163     -21.093 -16.042   9.569  0.00  0.00           C  
ATOM   2299  CD2 TYR   163     -18.685 -15.663   9.519  0.00  0.00           C  
ATOM   2300  CE1 TYR   163     -20.877 -17.423   9.394  0.00  0.00           C  
ATOM   2301  CE2 TYR   163     -18.470 -17.044   9.351  0.00  0.00           C  
ATOM   2302  CZ  TYR   163     -19.566 -17.925   9.277  0.00  0.00           C  
ATOM   2303  OH  TYR   163     -19.358 -19.262   9.104  0.00  0.00           O  
ATOM   2304  H   TYR   163     -21.324 -11.412   9.394  1.00  0.00           H  
ATOM   2305  HA  TYR   163     -19.322 -12.840   7.897  1.00  0.00           H  
ATOM   2306  HB2 TYR   163     -19.421 -13.197  10.259  1.00  0.00           H  
ATOM   2307  HB3 TYR   163     -21.107 -13.445  10.262  1.00  0.00           H  
ATOM   2308  HD1 TYR   163     -22.098 -15.663   9.681  1.00  0.00           H  
ATOM   2309  HD2 TYR   163     -17.840 -14.994   9.586  1.00  0.00           H  
ATOM   2310  HE1 TYR   163     -21.718 -18.099   9.348  1.00  0.00           H  
ATOM   2311  HE2 TYR   163     -17.463 -17.429   9.279  1.00  0.00           H  
ATOM   2312  HH  TYR   163     -18.416 -19.435   9.043  1.00  0.00           H  
ATOM   2313  N   TYR   164     -22.529 -13.472   7.335  0.00  0.00           N  
ATOM   2314  CA  TYR   164     -23.491 -14.029   6.376  0.00  0.00           C  
ATOM   2315  C   TYR   164     -23.459 -13.352   4.998  0.00  0.00           C  
ATOM   2316  O   TYR   164     -23.916 -13.955   4.029  0.00  0.00           O  
ATOM   2317  CB  TYR   164     -24.924 -13.875   6.933  0.00  0.00           C  
ATOM   2318  CG  TYR   164     -25.268 -14.619   8.208  0.00  0.00           C  
ATOM   2319  CD1 TYR   164     -26.155 -14.032   9.136  0.00  0.00           C  
ATOM   2320  CD2 TYR   164     -24.744 -15.905   8.458  0.00  0.00           C  
ATOM   2321  CE1 TYR   164     -26.503 -14.722  10.312  0.00  0.00           C  
ATOM   2322  CE2 TYR   164     -25.084 -16.587   9.638  0.00  0.00           C  
ATOM   2323  CZ  TYR   164     -25.966 -16.000  10.561  0.00  0.00           C  
ATOM   2324  OH  TYR   164     -26.289 -16.673  11.701  0.00  0.00           O  
ATOM   2325  H   TYR   164     -22.929 -12.916   8.078  1.00  0.00           H  
ATOM   2326  HA  TYR   164     -23.279 -15.090   6.247  1.00  0.00           H  
ATOM   2327  HB2 TYR   164     -25.143 -12.815   7.067  1.00  0.00           H  
ATOM   2328  HB3 TYR   164     -25.640 -14.145   6.157  1.00  0.00           H  
ATOM   2329  HD1 TYR   164     -26.567 -13.053   8.944  1.00  0.00           H  
ATOM   2330  HD2 TYR   164     -24.081 -16.367   7.742  1.00  0.00           H  
ATOM   2331  HE1 TYR   164     -27.181 -14.272  11.021  1.00  0.00           H  
ATOM   2332  HE2 TYR   164     -24.666 -17.564   9.837  1.00  0.00           H  
ATOM   2333  HH  TYR   164     -25.839 -17.521  11.712  1.00  0.00           H  
ATOM   2334  N   TRP   165     -23.017 -12.089   4.960  0.00  0.00           N  
ATOM   2335  CA  TRP   165     -23.176 -11.188   3.828  0.00  0.00           C  
ATOM   2336  C   TRP   165     -21.999 -11.273   2.844  0.00  0.00           C  
ATOM   2337  O   TRP   165     -20.849 -11.220   3.272  0.00  0.00           O  
ATOM   2338  CB  TRP   165     -23.323  -9.770   4.416  0.00  0.00           C  
ATOM   2339  CG  TRP   165     -23.489  -8.643   3.447  0.00  0.00           C  
ATOM   2340  CD1 TRP   165     -22.540  -7.737   3.120  0.00  0.00           C  
ATOM   2341  CD2 TRP   165     -24.649  -8.323   2.626  0.00  0.00           C  
ATOM   2342  CE2 TRP   165     -24.324  -7.200   1.809  0.00  0.00           C  
ATOM   2343  CE3 TRP   165     -25.945  -8.870   2.481  0.00  0.00           C  
ATOM   2344  NE1 TRP   165     -23.026  -6.891   2.148  0.00  0.00           N  
ATOM   2345  CZ2 TRP   165     -25.230  -6.650   0.893  0.00  0.00           C  
ATOM   2346  CZ3 TRP   165     -26.859  -8.334   1.551  0.00  0.00           C  
ATOM   2347  CH2 TRP   165     -26.501  -7.232   0.752  0.00  0.00           C  
ATOM   2348  H   TRP   165     -22.532 -11.700   5.756  1.00  0.00           H  
ATOM   2349  HA  TRP   165     -24.094 -11.446   3.300  1.00  0.00           H  
ATOM   2350  HB2 TRP   165     -24.152  -9.760   5.123  1.00  0.00           H  
ATOM   2351  HB3 TRP   165     -22.473  -9.562   5.065  1.00  0.00           H  
ATOM   2352  HD1 TRP   165     -21.578  -7.763   3.610  1.00  0.00           H  
ATOM   2353  HE1 TRP   165     -22.440  -6.157   1.778  1.00  0.00           H  
ATOM   2354  HE3 TRP   165     -26.247  -9.711   3.087  1.00  0.00           H  
ATOM   2355  HZ2 TRP   165     -24.948  -5.789   0.305  1.00  0.00           H  
ATOM   2356  HZ3 TRP   165     -27.843  -8.769   1.448  1.00  0.00           H  
ATOM   2357  HH2 TRP   165     -27.200  -6.834   0.031  1.00  0.00           H  
ATOM   2358  N   TRP   166     -22.328 -11.313   1.542  0.00  0.00           N  
ATOM   2359  CA  TRP   166     -21.436 -11.037   0.410  0.00  0.00           C  
ATOM   2360  C   TRP   166     -22.249 -10.196  -0.598  0.00  0.00           C  
ATOM   2361  O   TRP   166     -23.330 -10.651  -0.978  0.00  0.00           O  
ATOM   2362  CB  TRP   166     -21.004 -12.344  -0.307  0.00  0.00           C  
ATOM   2363  CG  TRP   166     -20.153 -13.343   0.424  0.00  0.00           C  
ATOM   2364  CD1 TRP   166     -18.801 -13.391   0.404  0.00  0.00           C  
ATOM   2365  CD2 TRP   166     -20.575 -14.447   1.280  0.00  0.00           C  
ATOM   2366  CE2 TRP   166     -19.412 -15.146   1.733  0.00  0.00           C  
ATOM   2367  CE3 TRP   166     -21.827 -14.939   1.712  0.00  0.00           C  
ATOM   2368  NE1 TRP   166     -18.361 -14.457   1.165  0.00  0.00           N  
ATOM   2369  CZ2 TRP   166     -19.487 -16.275   2.569  0.00  0.00           C  
ATOM   2370  CZ3 TRP   166     -21.914 -16.076   2.541  0.00  0.00           C  
ATOM   2371  CH2 TRP   166     -20.750 -16.743   2.972  0.00  0.00           C  
ATOM   2372  H   TRP   166     -23.270 -11.553   1.267  1.00  0.00           H  
ATOM   2373  HA  TRP   166     -20.560 -10.482   0.746  1.00  0.00           H  
ATOM   2374  HB2 TRP   166     -21.891 -12.847  -0.691  1.00  0.00           H  
ATOM   2375  HB3 TRP   166     -20.521 -12.088  -1.250  1.00  0.00           H  
ATOM   2376  HD1 TRP   166     -18.242 -12.656  -0.156  1.00  0.00           H  
ATOM   2377  HE1 TRP   166     -17.372 -14.645   1.248  1.00  0.00           H  
ATOM   2378  HE3 TRP   166     -22.737 -14.444   1.407  1.00  0.00           H  
ATOM   2379  HZ2 TRP   166     -18.583 -16.769   2.891  1.00  0.00           H  
ATOM   2380  HZ3 TRP   166     -22.881 -16.444   2.853  1.00  0.00           H  
ATOM   2381  HH2 TRP   166     -20.826 -17.611   3.611  1.00  0.00           H  
ATOM   2382  N   PRO   167     -21.753  -9.017  -1.047  0.00  0.00           N  
ATOM   2383  CA  PRO   167     -22.407  -8.277  -2.142  0.00  0.00           C  
ATOM   2384  C   PRO   167     -22.247  -8.985  -3.507  0.00  0.00           C  
ATOM   2385  O   PRO   167     -21.172  -8.925  -4.106  0.00  0.00           O  
ATOM   2386  CB  PRO   167     -21.754  -6.884  -2.081  0.00  0.00           C  
ATOM   2387  CG  PRO   167     -20.379  -7.114  -1.473  0.00  0.00           C  
ATOM   2388  CD  PRO   167     -20.585  -8.299  -0.531  0.00  0.00           C  
ATOM   2389  HA  PRO   167     -23.469  -8.179  -1.918  1.00  0.00           H  
ATOM   2390  HB2 PRO   167     -21.642  -6.493  -3.092  1.00  0.00           H  
ATOM   2391  HB3 PRO   167     -22.337  -6.241  -1.422  1.00  0.00           H  
ATOM   2392  HG2 PRO   167     -19.680  -7.397  -2.261  1.00  0.00           H  
ATOM   2393  HG3 PRO   167     -20.089  -6.238  -0.893  1.00  0.00           H  
ATOM   2394  HD2 PRO   167     -19.712  -8.951  -0.573  1.00  0.00           H  
ATOM   2395  HD3 PRO   167     -20.800  -7.930   0.472  1.00  0.00           H  
ATOM   2396  N   ASN   168     -23.327  -9.654  -3.958  0.00  0.00           N  
ATOM   2397  CA  ASN   168     -23.416 -10.309  -5.268  0.00  0.00           C  
ATOM   2398  C   ASN   168     -23.396  -9.245  -6.378  0.00  0.00           C  
ATOM   2399  O   ASN   168     -24.158  -8.284  -6.305  0.00  0.00           O  
ATOM   2400  CB  ASN   168     -24.702 -11.175  -5.340  0.00  0.00           C  
ATOM   2401  CG  ASN   168     -24.770 -12.118  -6.556  0.00  0.00           C  
ATOM   2402  ND2 ASN   168     -25.050 -13.400  -6.327  0.00  0.00           N  
ATOM   2403  OD1 ASN   168     -24.592 -11.705  -7.698  0.00  0.00           O  
ATOM   2404  H   ASN   168     -24.152  -9.729  -3.381  1.00  0.00           H  
ATOM   2405  HA  ASN   168     -22.550 -10.959  -5.393  1.00  0.00           H  
ATOM   2406  HB2 ASN   168     -24.795 -11.759  -4.425  1.00  0.00           H  
ATOM   2407  HB3 ASN   168     -25.576 -10.524  -5.339  1.00  0.00           H  
ATOM   2408 HD21 ASN   168     -25.104 -14.051  -7.097  1.00  0.00           H  
ATOM   2409 HD22 ASN   168     -25.208 -13.721  -5.382  1.00  0.00           H  
ATOM   2410  N   ILE   169     -22.546  -9.466  -7.388  0.00  0.00           N  
ATOM   2411  CA  ILE   169     -22.347  -8.569  -8.525  0.00  0.00           C  
ATOM   2412  C   ILE   169     -23.529  -8.465  -9.525  0.00  0.00           C  
ATOM   2413  O   ILE   169     -23.526  -7.553 -10.351  0.00  0.00           O  
ATOM   2414  CB  ILE   169     -21.047  -8.959  -9.279  0.00  0.00           C  
ATOM   2415  CG1 ILE   169     -21.045 -10.404  -9.841  0.00  0.00           C  
ATOM   2416  CG2 ILE   169     -19.818  -8.698  -8.384  0.00  0.00           C  
ATOM   2417  CD1 ILE   169     -19.902 -10.663 -10.834  0.00  0.00           C  
ATOM   2418  H   ILE   169     -21.983 -10.305  -7.401  1.00  0.00           H  
ATOM   2419  HA  ILE   169     -22.189  -7.571  -8.117  1.00  0.00           H  
ATOM   2420  HB  ILE   169     -20.964  -8.288 -10.133  1.00  0.00           H  
ATOM   2421 HG12 ILE   169     -20.976 -11.113  -9.016  1.00  0.00           H  
ATOM   2422 HG13 ILE   169     -21.999 -10.604 -10.327  1.00  0.00           H  
ATOM   2423 HG21 ILE   169     -18.911  -8.975  -8.921  1.00  0.00           H  
ATOM   2424 HG22 ILE   169     -19.776  -7.641  -8.122  1.00  0.00           H  
ATOM   2425 HG23 ILE   169     -19.897  -9.294  -7.474  1.00  0.00           H  
ATOM   2426 HD11 ILE   169     -19.956 -11.692 -11.190  1.00  0.00           H  
ATOM   2427 HD12 ILE   169     -19.992  -9.981 -11.679  1.00  0.00           H  
ATOM   2428 HD13 ILE   169     -18.945 -10.501 -10.337  1.00  0.00           H  
ATOM   2429  N   TRP   170     -24.524  -9.364  -9.416  0.00  0.00           N  
ATOM   2430  CA  TRP   170     -25.764  -9.360 -10.190  0.00  0.00           C  
ATOM   2431  C   TRP   170     -26.810  -8.403  -9.589  0.00  0.00           C  
ATOM   2432  O   TRP   170     -26.950  -8.322  -8.368  0.00  0.00           O  
ATOM   2433  CB  TRP   170     -26.301 -10.805 -10.282  0.00  0.00           C  
ATOM   2434  CG  TRP   170     -27.558 -10.983 -11.079  0.00  0.00           C  
ATOM   2435  CD1 TRP   170     -28.761 -11.332 -10.570  0.00  0.00           C  
ATOM   2436  CD2 TRP   170     -27.779 -10.728 -12.500  0.00  0.00           C  
ATOM   2437  CE2 TRP   170     -29.163 -10.942 -12.781  0.00  0.00           C  
ATOM   2438  CE3 TRP   170     -26.960 -10.313 -13.578  0.00  0.00           C  
ATOM   2439  NE1 TRP   170     -29.709 -11.309 -11.570  0.00  0.00           N  
ATOM   2440  CZ2 TRP   170     -29.703 -10.764 -14.065  0.00  0.00           C  
ATOM   2441  CZ3 TRP   170     -27.492 -10.128 -14.870  0.00  0.00           C  
ATOM   2442  CH2 TRP   170     -28.860 -10.355 -15.114  0.00  0.00           C  
ATOM   2443  H   TRP   170     -24.448 -10.124  -8.755  1.00  0.00           H  
ATOM   2444  HA  TRP   170     -25.533  -9.019 -11.199  1.00  0.00           H  
ATOM   2445  HB2 TRP   170     -25.524 -11.453 -10.687  1.00  0.00           H  
ATOM   2446  HB3 TRP   170     -26.454 -11.196  -9.276  1.00  0.00           H  
ATOM   2447  HD1 TRP   170     -28.854 -11.574  -9.522  1.00  0.00           H  
ATOM   2448  HE1 TRP   170     -30.669 -11.545 -11.361  1.00  0.00           H  
ATOM   2449  HE3 TRP   170     -25.907 -10.133 -13.418  1.00  0.00           H  
ATOM   2450  HZ2 TRP   170     -30.755 -10.941 -14.238  1.00  0.00           H  
ATOM   2451  HZ3 TRP   170     -26.849  -9.810 -15.678  1.00  0.00           H  
ATOM   2452  HH2 TRP   170     -29.261 -10.214 -16.107  1.00  0.00           H  
ATOM   2453  N   THR   171     -27.543  -7.728 -10.487  0.00  0.00           N  
ATOM   2454  CA  THR   171     -28.600  -6.761 -10.198  0.00  0.00           C  
ATOM   2455  C   THR   171     -29.978  -7.464 -10.173  0.00  0.00           C  
ATOM   2456  O   THR   171     -30.674  -7.562 -11.187  0.00  0.00           O  
ATOM   2457  CB  THR   171     -28.575  -5.631 -11.262  0.00  0.00           C  
ATOM   2458  CG2 THR   171     -27.283  -4.799 -11.189  0.00  0.00           C  
ATOM   2459  OG1 THR   171     -28.708  -6.135 -12.581  0.00  0.00           O  
ATOM   2460  H   THR   171     -27.386  -7.867 -11.475  1.00  0.00           H  
ATOM   2461  HA  THR   171     -28.414  -6.322  -9.218  1.00  0.00           H  
ATOM   2462  HB  THR   171     -29.416  -4.966 -11.069  1.00  0.00           H  
ATOM   2463  HG1 THR   171     -28.687  -5.407 -13.206  1.00  0.00           H  
ATOM   2464 HG21 THR   171     -27.308  -4.020 -11.950  1.00  0.00           H  
ATOM   2465 HG22 THR   171     -27.202  -4.340 -10.203  1.00  0.00           H  
ATOM   2466 HG23 THR   171     -26.423  -5.447 -11.360  1.00  0.00           H  
ATOM   2467  N   GLU   172     -30.318  -7.955  -8.972  0.00  0.00           N  
ATOM   2468  CA  GLU   172     -31.521  -8.728  -8.659  0.00  0.00           C  
ATOM   2469  C   GLU   172     -32.637  -7.802  -8.099  0.00  0.00           C  
ATOM   2470  O   GLU   172     -32.537  -6.577  -8.199  0.00  0.00           O  
ATOM   2471  CB  GLU   172     -31.089  -9.854  -7.681  0.00  0.00           C  
ATOM   2472  CG  GLU   172     -31.891 -11.170  -7.795  0.00  0.00           C  
ATOM   2473  CD  GLU   172     -31.490 -12.213  -6.744  0.00  0.00           C  
ATOM   2474  OE1 GLU   172     -30.623 -12.046  -5.887  0.00  0.00           O  
ATOM   2475  OE2 GLU   172     -32.213 -13.362  -6.860  0.00  0.00           O  
ATOM   2476  H   GLU   172     -29.716  -7.802  -8.175  1.00  0.00           H  
ATOM   2477  HA  GLU   172     -31.884  -9.188  -9.577  1.00  0.00           H  
ATOM   2478  HB2 GLU   172     -30.028 -10.066  -7.821  1.00  0.00           H  
ATOM   2479  HB3 GLU   172     -31.146  -9.485  -6.657  1.00  0.00           H  
ATOM   2480  HG2 GLU   172     -32.955 -10.954  -7.703  1.00  0.00           H  
ATOM   2481  HG3 GLU   172     -31.757 -11.590  -8.791  1.00  0.00           H  
ATOM   2482  HE2 GLU   172     -31.933 -13.987  -6.187  1.00  0.00           H  
ATOM   2483  N   ASP   173     -33.697  -8.409  -7.533  0.00  0.00           N  
ATOM   2484  CA  ASP   173     -34.910  -7.780  -6.969  0.00  0.00           C  
ATOM   2485  C   ASP   173     -34.679  -6.689  -5.901  0.00  0.00           C  
ATOM   2486  O   ASP   173     -35.493  -5.775  -5.777  0.00  0.00           O  
ATOM   2487  CB  ASP   173     -35.866  -8.871  -6.415  0.00  0.00           C  
ATOM   2488  CG  ASP   173     -35.296  -9.745  -5.285  0.00  0.00           C  
ATOM   2489  OD1 ASP   173     -34.118 -10.082  -5.191  0.00  0.00           O  
ATOM   2490  OD2 ASP   173     -36.252 -10.122  -4.392  0.00  0.00           O  
ATOM   2491  H   ASP   173     -33.721  -9.416  -7.458  1.00  0.00           H  
ATOM   2492  HA  ASP   173     -35.430  -7.301  -7.798  1.00  0.00           H  
ATOM   2493  HB2 ASP   173     -36.194  -9.511  -7.235  1.00  0.00           H  
ATOM   2494  HB3 ASP   173     -36.790  -8.402  -6.078  1.00  0.00           H  
ATOM   2495  HD2 ASP   173     -35.854 -10.663  -3.706  1.00  0.00           H  
ATOM   2496  N   TYR   174     -33.570  -6.815  -5.166  0.00  0.00           N  
ATOM   2497  CA  TYR   174     -33.010  -5.799  -4.289  0.00  0.00           C  
ATOM   2498  C   TYR   174     -31.542  -5.711  -4.690  0.00  0.00           C  
ATOM   2499  O   TYR   174     -30.874  -6.740  -4.808  0.00  0.00           O  
ATOM   2500  CB  TYR   174     -33.156  -6.191  -2.802  0.00  0.00           C  
ATOM   2501  CG  TYR   174     -34.587  -6.415  -2.348  0.00  0.00           C  
ATOM   2502  CD1 TYR   174     -35.133  -7.712  -2.395  0.00  0.00           C  
ATOM   2503  CD2 TYR   174     -35.389  -5.337  -1.916  0.00  0.00           C  
ATOM   2504  CE1 TYR   174     -36.479  -7.928  -2.048  0.00  0.00           C  
ATOM   2505  CE2 TYR   174     -36.741  -5.553  -1.578  0.00  0.00           C  
ATOM   2506  CZ  TYR   174     -37.290  -6.849  -1.654  0.00  0.00           C  
ATOM   2507  OH  TYR   174     -38.606  -7.066  -1.364  0.00  0.00           O  
ATOM   2508  H   TYR   174     -33.043  -7.676  -5.191  1.00  0.00           H  
ATOM   2509  HA  TYR   174     -33.502  -4.843  -4.470  1.00  0.00           H  
ATOM   2510  HB2 TYR   174     -32.695  -5.425  -2.180  1.00  0.00           H  
ATOM   2511  HB3 TYR   174     -32.571  -7.090  -2.607  1.00  0.00           H  
ATOM   2512  HD1 TYR   174     -34.518  -8.546  -2.699  1.00  0.00           H  
ATOM   2513  HD2 TYR   174     -34.967  -4.345  -1.843  1.00  0.00           H  
ATOM   2514  HE1 TYR   174     -36.892  -8.926  -2.083  1.00  0.00           H  
ATOM   2515  HE2 TYR   174     -37.358  -4.725  -1.261  1.00  0.00           H  
ATOM   2516  HH  TYR   174     -39.019  -6.236  -1.114  1.00  0.00           H  
ATOM   2517  N   ILE   175     -31.074  -4.482  -4.913  0.00  0.00           N  
ATOM   2518  CA  ILE   175     -29.712  -4.201  -5.339  0.00  0.00           C  
ATOM   2519  C   ILE   175     -28.788  -4.241  -4.115  0.00  0.00           C  
ATOM   2520  O   ILE   175     -29.040  -3.532  -3.142  0.00  0.00           O  
ATOM   2521  CB  ILE   175     -29.679  -2.835  -6.076  0.00  0.00           C  
ATOM   2522  CG1 ILE   175     -30.555  -2.888  -7.355  0.00  0.00           C  
ATOM   2523  CG2 ILE   175     -28.270  -2.297  -6.398  0.00  0.00           C  
ATOM   2524  CD1 ILE   175     -30.192  -4.007  -8.348  0.00  0.00           C  
ATOM   2525  H   ILE   175     -31.677  -3.681  -4.786  1.00  0.00           H  
ATOM   2526  HA  ILE   175     -29.399  -4.979  -6.035  1.00  0.00           H  
ATOM   2527  HB  ILE   175     -30.145  -2.110  -5.409  1.00  0.00           H  
ATOM   2528 HG12 ILE   175     -30.509  -1.925  -7.864  1.00  0.00           H  
ATOM   2529 HG13 ILE   175     -31.603  -2.985  -7.070  1.00  0.00           H  
ATOM   2530 HG21 ILE   175     -28.355  -1.339  -6.912  1.00  0.00           H  
ATOM   2531 HG22 ILE   175     -27.712  -2.163  -5.471  1.00  0.00           H  
ATOM   2532 HG23 ILE   175     -27.746  -3.007  -7.038  1.00  0.00           H  
ATOM   2533 HD11 ILE   175     -30.861  -3.961  -9.208  1.00  0.00           H  
ATOM   2534 HD12 ILE   175     -29.163  -3.877  -8.682  1.00  0.00           H  
ATOM   2535 HD13 ILE   175     -30.296  -4.976  -7.860  1.00  0.00           H  
ATOM   2536  N   SER   176     -27.786  -5.135  -4.167  0.00  0.00           N  
ATOM   2537  CA  SER   176     -26.939  -5.511  -3.035  0.00  0.00           C  
ATOM   2538  C   SER   176     -26.189  -4.334  -2.394  0.00  0.00           C  
ATOM   2539  O   SER   176     -26.112  -4.299  -1.173  0.00  0.00           O  
ATOM   2540  CB  SER   176     -26.014  -6.674  -3.448  0.00  0.00           C  
ATOM   2541  OG  SER   176     -25.109  -6.271  -4.455  0.00  0.00           O  
ATOM   2542  H   SER   176     -27.572  -5.604  -5.035  1.00  0.00           H  
ATOM   2543  HA  SER   176     -27.606  -5.905  -2.268  1.00  0.00           H  
ATOM   2544  HB2 SER   176     -26.618  -7.505  -3.813  1.00  0.00           H  
ATOM   2545  HB3 SER   176     -25.458  -7.022  -2.577  1.00  0.00           H  
ATOM   2546  HG  SER   176     -24.546  -7.011  -4.694  1.00  0.00           H  
ATOM   2547  N   THR   177     -25.725  -3.363  -3.195  0.00  0.00           N  
ATOM   2548  CA  THR   177     -25.085  -2.143  -2.702  0.00  0.00           C  
ATOM   2549  C   THR   177     -26.088  -1.179  -2.029  0.00  0.00           C  
ATOM   2550  O   THR   177     -25.709  -0.524  -1.064  0.00  0.00           O  
ATOM   2551  CB  THR   177     -24.333  -1.408  -3.835  0.00  0.00           C  
ATOM   2552  CG2 THR   177     -23.202  -2.258  -4.437  0.00  0.00           C  
ATOM   2553  OG1 THR   177     -25.220  -1.002  -4.861  0.00  0.00           O  
ATOM   2554  H   THR   177     -25.809  -3.452  -4.198  1.00  0.00           H  
ATOM   2555  HA  THR   177     -24.351  -2.434  -1.951  1.00  0.00           H  
ATOM   2556  HB  THR   177     -23.884  -0.511  -3.409  1.00  0.00           H  
ATOM   2557  HG1 THR   177     -24.727  -0.549  -5.549  1.00  0.00           H  
ATOM   2558 HG21 THR   177     -22.706  -1.696  -5.228  1.00  0.00           H  
ATOM   2559 HG22 THR   177     -22.479  -2.505  -3.659  1.00  0.00           H  
ATOM   2560 HG23 THR   177     -23.618  -3.177  -4.851  1.00  0.00           H  
ATOM   2561  N   SER   178     -27.358  -1.162  -2.469  0.00  0.00           N  
ATOM   2562  CA  SER   178     -28.440  -0.390  -1.847  0.00  0.00           C  
ATOM   2563  C   SER   178     -28.830  -0.945  -0.459  0.00  0.00           C  
ATOM   2564  O   SER   178     -29.166  -0.166   0.432  0.00  0.00           O  
ATOM   2565  CB  SER   178     -29.660  -0.361  -2.790  0.00  0.00           C  
ATOM   2566  OG  SER   178     -29.299   0.082  -4.086  0.00  0.00           O  
ATOM   2567  H   SER   178     -27.618  -1.706  -3.279  1.00  0.00           H  
ATOM   2568  HA  SER   178     -28.091   0.634  -1.716  1.00  0.00           H  
ATOM   2569  HB2 SER   178     -30.421   0.302  -2.379  1.00  0.00           H  
ATOM   2570  HB3 SER   178     -30.091  -1.360  -2.856  1.00  0.00           H  
ATOM   2571  HG  SER   178     -30.076   0.090  -4.650  1.00  0.00           H  
ATOM   2572  N   VAL   179     -28.723  -2.273  -0.281  0.00  0.00           N  
ATOM   2573  CA  VAL   179     -28.840  -2.938   1.016  0.00  0.00           C  
ATOM   2574  C   VAL   179     -27.575  -2.710   1.874  0.00  0.00           C  
ATOM   2575  O   VAL   179     -27.708  -2.503   3.080  0.00  0.00           O  
ATOM   2576  CB  VAL   179     -29.070  -4.469   0.850  0.00  0.00           C  
ATOM   2577  CG1 VAL   179     -29.070  -5.259   2.177  0.00  0.00           C  
ATOM   2578  CG2 VAL   179     -30.361  -4.770   0.066  0.00  0.00           C  
ATOM   2579  H   VAL   179     -28.552  -2.877  -1.072  1.00  0.00           H  
ATOM   2580  HA  VAL   179     -29.695  -2.517   1.544  1.00  0.00           H  
ATOM   2581  HB  VAL   179     -28.241  -4.851   0.254  1.00  0.00           H  
ATOM   2582 HG11 VAL   179     -29.237  -6.316   1.971  1.00  0.00           H  
ATOM   2583 HG12 VAL   179     -28.109  -5.134   2.676  1.00  0.00           H  
ATOM   2584 HG13 VAL   179     -29.865  -4.886   2.823  1.00  0.00           H  
ATOM   2585 HG21 VAL   179     -30.486  -5.849  -0.028  1.00  0.00           H  
ATOM   2586 HG22 VAL   179     -31.216  -4.352   0.598  1.00  0.00           H  
ATOM   2587 HG23 VAL   179     -30.297  -4.324  -0.926  1.00  0.00           H  
ATOM   2588  N   HIS   180     -26.385  -2.725   1.239  0.00  0.00           N  
ATOM   2589  CA  HIS   180     -25.082  -2.487   1.870  0.00  0.00           C  
ATOM   2590  C   HIS   180     -24.977  -1.095   2.511  0.00  0.00           C  
ATOM   2591  O   HIS   180     -24.415  -0.999   3.599  0.00  0.00           O  
ATOM   2592  CB  HIS   180     -23.920  -2.715   0.872  0.00  0.00           C  
ATOM   2593  CG  HIS   180     -22.674  -3.349   1.447  0.00  0.00           C  
ATOM   2594  CD2 HIS   180     -22.192  -3.331   2.741  0.00  0.00           C  
ATOM   2595  ND1 HIS   180     -21.799  -4.108   0.660  0.00  0.00           N  
ATOM   2596  CE1 HIS   180     -20.849  -4.515   1.492  0.00  0.00           C  
ATOM   2597  NE2 HIS   180     -21.034  -4.088   2.739  0.00  0.00           N  
ATOM   2598  H   HIS   180     -26.345  -2.912   0.247  1.00  0.00           H  
ATOM   2599  HA  HIS   180     -24.970  -3.221   2.669  1.00  0.00           H  
ATOM   2600  HB2 HIS   180     -24.277  -3.317   0.036  1.00  0.00           H  
ATOM   2601  HB3 HIS   180     -23.658  -1.767   0.402  1.00  0.00           H  
ATOM   2602  HD2 HIS   180     -22.723  -2.787   3.508  1.00  0.00           H  
ATOM   2603  HE1 HIS   180     -20.038  -5.128   1.126  1.00  0.00           H  
ATOM   2604  HE2 HIS   180     -20.514  -4.218   3.595  1.00  0.00           H  
ATOM   2605  N   HIS   181     -25.558  -0.068   1.861  0.00  0.00           N  
ATOM   2606  CA  HIS   181     -25.646   1.305   2.367  0.00  0.00           C  
ATOM   2607  C   HIS   181     -26.477   1.419   3.662  0.00  0.00           C  
ATOM   2608  O   HIS   181     -26.157   2.283   4.474  0.00  0.00           O  
ATOM   2609  CB  HIS   181     -26.176   2.256   1.265  0.00  0.00           C  
ATOM   2610  CG  HIS   181     -25.156   2.699   0.234  0.00  0.00           C  
ATOM   2611  CD2 HIS   181     -24.176   1.960  -0.397  0.00  0.00           C  
ATOM   2612  ND1 HIS   181     -25.077   4.016  -0.239  0.00  0.00           N  
ATOM   2613  CE1 HIS   181     -24.102   4.003  -1.141  0.00  0.00           C  
ATOM   2614  NE2 HIS   181     -23.534   2.807  -1.278  0.00  0.00           N  
ATOM   2615  H   HIS   181     -25.975  -0.216   0.953  1.00  0.00           H  
ATOM   2616  HA  HIS   181     -24.632   1.625   2.607  1.00  0.00           H  
ATOM   2617  HB2 HIS   181     -27.019   1.785   0.758  1.00  0.00           H  
ATOM   2618  HB3 HIS   181     -26.622   3.134   1.731  1.00  0.00           H  
ATOM   2619  HD2 HIS   181     -24.044   0.917  -0.150  1.00  0.00           H  
ATOM   2620  HE1 HIS   181     -23.848   4.908  -1.673  1.00  0.00           H  
ATOM   2621  HE2 HIS   181     -22.788   2.458  -1.862  1.00  0.00           H  
ATOM   2622  N   VAL   182     -27.478   0.540   3.867  0.00  0.00           N  
ATOM   2623  CA  VAL   182     -28.215   0.435   5.132  0.00  0.00           C  
ATOM   2624  C   VAL   182     -27.401  -0.378   6.156  0.00  0.00           C  
ATOM   2625  O   VAL   182     -27.135   0.140   7.232  0.00  0.00           O  
ATOM   2626  CB  VAL   182     -29.632  -0.208   4.988  0.00  0.00           C  
ATOM   2627  CG1 VAL   182     -30.372  -0.421   6.330  0.00  0.00           C  
ATOM   2628  CG2 VAL   182     -30.534   0.608   4.046  0.00  0.00           C  
ATOM   2629  H   VAL   182     -27.756  -0.090   3.128  1.00  0.00           H  
ATOM   2630  HA  VAL   182     -28.343   1.441   5.530  1.00  0.00           H  
ATOM   2631  HB  VAL   182     -29.496  -1.190   4.535  1.00  0.00           H  
ATOM   2632 HG11 VAL   182     -31.346  -0.871   6.140  1.00  0.00           H  
ATOM   2633 HG12 VAL   182     -29.785  -1.082   6.968  1.00  0.00           H  
ATOM   2634 HG13 VAL   182     -30.506   0.539   6.827  1.00  0.00           H  
ATOM   2635 HG21 VAL   182     -31.510   0.129   3.972  1.00  0.00           H  
ATOM   2636 HG22 VAL   182     -30.654   1.617   4.440  1.00  0.00           H  
ATOM   2637 HG23 VAL   182     -30.078   0.657   3.057  1.00  0.00           H  
ATOM   2638  N   LEU   183     -26.999  -1.608   5.791  0.00  0.00           N  
ATOM   2639  CA  LEU   183     -26.256  -2.585   6.600  0.00  0.00           C  
ATOM   2640  C   LEU   183     -25.040  -1.996   7.336  0.00  0.00           C  
ATOM   2641  O   LEU   183     -24.944  -2.151   8.553  0.00  0.00           O  
ATOM   2642  CB  LEU   183     -25.909  -3.775   5.671  0.00  0.00           C  
ATOM   2643  CG  LEU   183     -25.142  -4.988   6.260  0.00  0.00           C  
ATOM   2644  CD1 LEU   183     -25.681  -6.311   5.676  0.00  0.00           C  
ATOM   2645  CD2 LEU   183     -23.616  -4.890   6.036  0.00  0.00           C  
ATOM   2646  H   LEU   183     -27.205  -1.953   4.865  1.00  0.00           H  
ATOM   2647  HA  LEU   183     -26.941  -2.959   7.360  1.00  0.00           H  
ATOM   2648  HB2 LEU   183     -26.822  -4.130   5.192  1.00  0.00           H  
ATOM   2649  HB3 LEU   183     -25.370  -3.402   4.801  1.00  0.00           H  
ATOM   2650  HG  LEU   183     -25.320  -5.003   7.335  1.00  0.00           H  
ATOM   2651 HD11 LEU   183     -25.129  -7.148   6.102  1.00  0.00           H  
ATOM   2652 HD12 LEU   183     -26.739  -6.412   5.919  1.00  0.00           H  
ATOM   2653 HD13 LEU   183     -25.556  -6.308   4.593  1.00  0.00           H  
ATOM   2654 HD21 LEU   183     -23.128  -5.764   6.467  1.00  0.00           H  
ATOM   2655 HD22 LEU   183     -23.406  -4.848   4.967  1.00  0.00           H  
ATOM   2656 HD23 LEU   183     -23.235  -3.988   6.515  1.00  0.00           H  
ATOM   2657  N   ILE   184     -24.172  -1.284   6.599  0.00  0.00           N  
ATOM   2658  CA  ILE   184     -22.971  -0.674   7.153  0.00  0.00           C  
ATOM   2659  C   ILE   184     -23.259   0.631   7.931  0.00  0.00           C  
ATOM   2660  O   ILE   184     -22.618   0.825   8.961  0.00  0.00           O  
ATOM   2661  CB  ILE   184     -21.884  -0.448   6.065  0.00  0.00           C  
ATOM   2662  CG1 ILE   184     -20.465  -0.385   6.676  0.00  0.00           C  
ATOM   2663  CG2 ILE   184     -22.133   0.789   5.183  0.00  0.00           C  
ATOM   2664  CD1 ILE   184     -19.970  -1.720   7.260  0.00  0.00           C  
ATOM   2665  H   ILE   184     -24.339  -1.152   5.612  1.00  0.00           H  
ATOM   2666  HA  ILE   184     -22.558  -1.384   7.870  1.00  0.00           H  
ATOM   2667  HB  ILE   184     -21.907  -1.317   5.408  1.00  0.00           H  
ATOM   2668 HG12 ILE   184     -20.440   0.380   7.452  1.00  0.00           H  
ATOM   2669 HG13 ILE   184     -19.761  -0.038   5.920  1.00  0.00           H  
ATOM   2670 HG21 ILE   184     -21.332   0.879   4.448  1.00  0.00           H  
ATOM   2671 HG22 ILE   184     -23.087   0.682   4.667  1.00  0.00           H  
ATOM   2672 HG23 ILE   184     -22.155   1.682   5.806  1.00  0.00           H  
ATOM   2673 HD11 ILE   184     -18.967  -1.590   7.668  1.00  0.00           H  
ATOM   2674 HD12 ILE   184     -20.645  -2.044   8.052  1.00  0.00           H  
ATOM   2675 HD13 ILE   184     -19.946  -2.475   6.473  1.00  0.00           H  
ATOM   2676  N   TRP   185     -24.242   1.457   7.506  0.00  0.00           N  
ATOM   2677  CA  TRP   185     -24.679   2.621   8.293  0.00  0.00           C  
ATOM   2678  C   TRP   185     -25.290   2.223   9.641  0.00  0.00           C  
ATOM   2679  O   TRP   185     -24.963   2.845  10.645  0.00  0.00           O  
ATOM   2680  CB  TRP   185     -25.626   3.566   7.519  0.00  0.00           C  
ATOM   2681  CG  TRP   185     -26.234   4.692   8.328  0.00  0.00           C  
ATOM   2682  CD1 TRP   185     -27.556   4.960   8.442  0.00  0.00           C  
ATOM   2683  CD2 TRP   185     -25.561   5.682   9.171  0.00  0.00           C  
ATOM   2684  CE2 TRP   185     -26.547   6.528   9.764  0.00  0.00           C  
ATOM   2685  CE3 TRP   185     -24.211   5.946   9.504  0.00  0.00           C  
ATOM   2686  NE1 TRP   185     -27.744   6.047   9.275  0.00  0.00           N  
ATOM   2687  CZ2 TRP   185     -26.206   7.588  10.625  0.00  0.00           C  
ATOM   2688  CZ3 TRP   185     -23.855   7.006  10.360  0.00  0.00           C  
ATOM   2689  CH2 TRP   185     -24.851   7.832  10.915  0.00  0.00           C  
ATOM   2690  H   TRP   185     -24.701   1.283   6.623  1.00  0.00           H  
ATOM   2691  HA  TRP   185     -23.782   3.198   8.518  1.00  0.00           H  
ATOM   2692  HB2 TRP   185     -25.096   3.983   6.662  1.00  0.00           H  
ATOM   2693  HB3 TRP   185     -26.423   2.980   7.061  1.00  0.00           H  
ATOM   2694  HD1 TRP   185     -28.278   4.352   7.917  1.00  0.00           H  
ATOM   2695  HE1 TRP   185     -28.677   6.389   9.456  1.00  0.00           H  
ATOM   2696  HE3 TRP   185     -23.423   5.328   9.098  1.00  0.00           H  
ATOM   2697  HZ2 TRP   185     -26.981   8.205  11.055  1.00  0.00           H  
ATOM   2698  HZ3 TRP   185     -22.816   7.187  10.593  1.00  0.00           H  
ATOM   2699  HH2 TRP   185     -24.576   8.651  11.562  1.00  0.00           H  
ATOM   2700  N   ILE   186     -26.133   1.183   9.640  0.00  0.00           N  
ATOM   2701  CA  ILE   186     -26.728   0.601  10.835  0.00  0.00           C  
ATOM   2702  C   ILE   186     -25.681  -0.078  11.755  0.00  0.00           C  
ATOM   2703  O   ILE   186     -25.837   0.025  12.970  0.00  0.00           O  
ATOM   2704  CB  ILE   186     -27.906  -0.353  10.470  0.00  0.00           C  
ATOM   2705  CG1 ILE   186     -29.090   0.408   9.808  0.00  0.00           C  
ATOM   2706  CG2 ILE   186     -28.425  -1.239  11.622  0.00  0.00           C  
ATOM   2707  CD1 ILE   186     -29.702   1.551  10.632  0.00  0.00           C  
ATOM   2708  H   ILE   186     -26.396   0.747   8.767  1.00  0.00           H  
ATOM   2709  HA  ILE   186     -27.158   1.426  11.405  1.00  0.00           H  
ATOM   2710  HB  ILE   186     -27.521  -1.035   9.712  1.00  0.00           H  
ATOM   2711 HG12 ILE   186     -29.872  -0.303   9.543  1.00  0.00           H  
ATOM   2712 HG13 ILE   186     -28.773   0.794   8.839  1.00  0.00           H  
ATOM   2713 HG21 ILE   186     -29.243  -1.863  11.261  1.00  0.00           H  
ATOM   2714 HG22 ILE   186     -27.617  -1.874  11.986  1.00  0.00           H  
ATOM   2715 HG23 ILE   186     -28.783  -0.606  12.434  1.00  0.00           H  
ATOM   2716 HD11 ILE   186     -30.518   2.008  10.071  1.00  0.00           H  
ATOM   2717 HD12 ILE   186     -30.086   1.156  11.573  1.00  0.00           H  
ATOM   2718 HD13 ILE   186     -28.939   2.301  10.838  1.00  0.00           H  
ATOM   2719  N   HIS   187     -24.598  -0.664  11.201  0.00  0.00           N  
ATOM   2720  CA  HIS   187     -23.434  -1.112  11.983  0.00  0.00           C  
ATOM   2721  C   HIS   187     -22.674   0.048  12.639  0.00  0.00           C  
ATOM   2722  O   HIS   187     -22.448   0.004  13.842  0.00  0.00           O  
ATOM   2723  CB  HIS   187     -22.463  -1.968  11.143  0.00  0.00           C  
ATOM   2724  CG  HIS   187     -22.923  -3.376  10.870  0.00  0.00           C  
ATOM   2725  CD2 HIS   187     -22.915  -4.133   9.721  0.00  0.00           C  
ATOM   2726  ND1 HIS   187     -23.452  -4.199  11.850  0.00  0.00           N  
ATOM   2727  CE1 HIS   187     -23.717  -5.375  11.281  0.00  0.00           C  
ATOM   2728  NE2 HIS   187     -23.431  -5.401   9.985  0.00  0.00           N  
ATOM   2729  H   HIS   187     -24.561  -0.813  10.202  1.00  0.00           H  
ATOM   2730  HA  HIS   187     -23.811  -1.746  12.786  1.00  0.00           H  
ATOM   2731  HB2 HIS   187     -22.263  -1.464  10.198  1.00  0.00           H  
ATOM   2732  HB3 HIS   187     -21.490  -1.996  11.635  1.00  0.00           H  
ATOM   2733  HD1 HIS   187     -23.568  -3.853  12.792  1.00  0.00           H  
ATOM   2734  HD2 HIS   187     -22.541  -3.711   8.800  1.00  0.00           H  
ATOM   2735  HE1 HIS   187     -24.121  -6.183  11.873  1.00  0.00           H  
ATOM   2736  N   CYS   188     -22.326   1.080  11.857  0.00  0.00           N  
ATOM   2737  CA  CYS   188     -21.654   2.293  12.335  0.00  0.00           C  
ATOM   2738  C   CYS   188     -22.538   3.134  13.284  0.00  0.00           C  
ATOM   2739  O   CYS   188     -21.997   3.893  14.082  0.00  0.00           O  
ATOM   2740  CB  CYS   188     -21.158   3.147  11.153  0.00  0.00           C  
ATOM   2741  SG  CYS   188     -19.934   2.212  10.187  0.00  0.00           S  
ATOM   2742  H   CYS   188     -22.524   1.053  10.867  1.00  0.00           H  
ATOM   2743  HA  CYS   188     -20.777   1.978  12.900  1.00  0.00           H  
ATOM   2744  HB2 CYS   188     -22.002   3.408  10.514  1.00  0.00           H  
ATOM   2745  HB3 CYS   188     -20.700   4.061  11.532  1.00  0.00           H  
ATOM   2746  HG  CYS   188     -19.508   2.959   9.164  1.00  0.00           H  
ATOM   2747  N   PHE   189     -23.870   2.970  13.216  0.00  0.00           N  
ATOM   2748  CA  PHE   189     -24.828   3.554  14.146  0.00  0.00           C  
ATOM   2749  C   PHE   189     -24.837   2.778  15.477  0.00  0.00           C  
ATOM   2750  O   PHE   189     -24.455   3.350  16.494  0.00  0.00           O  
ATOM   2751  CB  PHE   189     -26.211   3.704  13.471  0.00  0.00           C  
ATOM   2752  CG  PHE   189     -27.308   4.329  14.314  0.00  0.00           C  
ATOM   2753  CD1 PHE   189     -27.367   5.731  14.468  0.00  0.00           C  
ATOM   2754  CD2 PHE   189     -28.183   3.520  15.069  0.00  0.00           C  
ATOM   2755  CE1 PHE   189     -28.305   6.299  15.319  0.00  0.00           C  
ATOM   2756  CE2 PHE   189     -29.112   4.108  15.916  0.00  0.00           C  
ATOM   2757  CZ  PHE   189     -29.172   5.490  16.043  0.00  0.00           C  
ATOM   2758  H   PHE   189     -24.273   2.409  12.479  1.00  0.00           H  
ATOM   2759  HA  PHE   189     -24.476   4.561  14.370  1.00  0.00           H  
ATOM   2760  HB2 PHE   189     -26.100   4.271  12.547  1.00  0.00           H  
ATOM   2761  HB3 PHE   189     -26.544   2.729  13.114  1.00  0.00           H  
ATOM   2762  HD1 PHE   189     -26.682   6.363  13.922  1.00  0.00           H  
ATOM   2763  HD2 PHE   189     -28.128   2.444  14.988  1.00  0.00           H  
ATOM   2764  HE1 PHE   189     -28.362   7.373  15.421  1.00  0.00           H  
ATOM   2765  HE2 PHE   189     -29.795   3.490  16.481  1.00  0.00           H  
ATOM   2766  HZ  PHE   189     -29.898   5.935  16.707  1.00  0.00           H  
ATOM   2767  N   THR   190     -25.205   1.486  15.448  0.00  0.00           N  
ATOM   2768  CA  THR   190     -25.312   0.627  16.634  0.00  0.00           C  
ATOM   2769  C   THR   190     -23.966   0.337  17.338  0.00  0.00           C  
ATOM   2770  O   THR   190     -23.956   0.198  18.556  0.00  0.00           O  
ATOM   2771  CB  THR   190     -25.980  -0.737  16.296  0.00  0.00           C  
ATOM   2772  CG2 THR   190     -26.355  -1.595  17.520  0.00  0.00           C  
ATOM   2773  OG1 THR   190     -27.172  -0.527  15.562  0.00  0.00           O  
ATOM   2774  H   THR   190     -25.431   1.045  14.567  1.00  0.00           H  
ATOM   2775  HA  THR   190     -25.954   1.138  17.351  1.00  0.00           H  
ATOM   2776  HB  THR   190     -25.292  -1.310  15.675  1.00  0.00           H  
ATOM   2777  HG1 THR   190     -27.576  -1.373  15.359  1.00  0.00           H  
ATOM   2778 HG21 THR   190     -26.814  -2.526  17.185  1.00  0.00           H  
ATOM   2779 HG22 THR   190     -25.456  -1.821  18.095  1.00  0.00           H  
ATOM   2780 HG23 THR   190     -27.059  -1.048  18.147  1.00  0.00           H  
ATOM   2781  N   VAL   191     -22.862   0.260  16.579  0.00  0.00           N  
ATOM   2782  CA  VAL   191     -21.538  -0.142  17.070  0.00  0.00           C  
ATOM   2783  C   VAL   191     -20.487   0.983  16.869  0.00  0.00           C  
ATOM   2784  O   VAL   191     -19.285   0.716  16.862  0.00  0.00           O  
ATOM   2785  CB  VAL   191     -21.049  -1.488  16.441  0.00  0.00           C  
ATOM   2786  CG1 VAL   191     -20.072  -2.236  17.372  0.00  0.00           C  
ATOM   2787  CG2 VAL   191     -22.199  -2.457  16.096  0.00  0.00           C  
ATOM   2788  H   VAL   191     -22.907   0.489  15.596  1.00  0.00           H  
ATOM   2789  HA  VAL   191     -21.631  -0.305  18.144  1.00  0.00           H  
ATOM   2790  HB  VAL   191     -20.519  -1.254  15.518  1.00  0.00           H  
ATOM   2791 HG11 VAL   191     -19.756  -3.165  16.898  1.00  0.00           H  
ATOM   2792 HG12 VAL   191     -19.199  -1.611  17.562  1.00  0.00           H  
ATOM   2793 HG13 VAL   191     -20.569  -2.461  18.316  1.00  0.00           H  
ATOM   2794 HG21 VAL   191     -21.788  -3.370  15.663  1.00  0.00           H  
ATOM   2795 HG22 VAL   191     -22.753  -2.702  17.002  1.00  0.00           H  
ATOM   2796 HG23 VAL   191     -22.869  -1.985  15.377  1.00  0.00           H  
ATOM   2797  N   TYR   192     -20.958   2.241  16.806  0.00  0.00           N  
ATOM   2798  CA  TYR   192     -20.139   3.420  17.076  0.00  0.00           C  
ATOM   2799  C   TYR   192     -21.025   4.523  17.666  0.00  0.00           C  
ATOM   2800  O   TYR   192     -20.888   4.781  18.859  0.00  0.00           O  
ATOM   2801  CB  TYR   192     -19.278   3.877  15.872  0.00  0.00           C  
ATOM   2802  CG  TYR   192     -18.128   4.809  16.226  0.00  0.00           C  
ATOM   2803  CD1 TYR   192     -16.806   4.316  16.218  0.00  0.00           C  
ATOM   2804  CD2 TYR   192     -18.361   6.163  16.553  0.00  0.00           C  
ATOM   2805  CE1 TYR   192     -15.728   5.164  16.532  0.00  0.00           C  
ATOM   2806  CE2 TYR   192     -17.286   7.008  16.887  0.00  0.00           C  
ATOM   2807  CZ  TYR   192     -15.969   6.510  16.870  0.00  0.00           C  
ATOM   2808  OH  TYR   192     -14.927   7.334  17.171  0.00  0.00           O  
ATOM   2809  H   TYR   192     -21.923   2.408  16.562  1.00  0.00           H  
ATOM   2810  HA  TYR   192     -19.440   3.135  17.862  1.00  0.00           H  
ATOM   2811  HB2 TYR   192     -18.886   3.000  15.356  1.00  0.00           H  
ATOM   2812  HB3 TYR   192     -19.918   4.358  15.132  1.00  0.00           H  
ATOM   2813  HD1 TYR   192     -16.617   3.282  15.969  1.00  0.00           H  
ATOM   2814  HD2 TYR   192     -19.368   6.555  16.546  1.00  0.00           H  
ATOM   2815  HE1 TYR   192     -14.717   4.783  16.514  1.00  0.00           H  
ATOM   2816  HE2 TYR   192     -17.471   8.037  17.157  1.00  0.00           H  
ATOM   2817  HH  TYR   192     -15.261   8.210  17.377  1.00  0.00           H  
ATOM   2818  N   LEU   193     -21.889   5.158  16.845  0.00  0.00           N  
ATOM   2819  CA  LEU   193     -22.641   6.377  17.194  0.00  0.00           C  
ATOM   2820  C   LEU   193     -23.390   6.290  18.534  0.00  0.00           C  
ATOM   2821  O   LEU   193     -23.178   7.156  19.380  0.00  0.00           O  
ATOM   2822  CB  LEU   193     -23.554   6.836  16.024  0.00  0.00           C  
ATOM   2823  CG  LEU   193     -24.177   8.254  16.177  0.00  0.00           C  
ATOM   2824  CD1 LEU   193     -24.497   8.897  14.811  0.00  0.00           C  
ATOM   2825  CD2 LEU   193     -25.420   8.292  17.094  0.00  0.00           C  
ATOM   2826  H   LEU   193     -22.058   4.800  15.915  1.00  0.00           H  
ATOM   2827  HA  LEU   193     -21.896   7.163  17.317  1.00  0.00           H  
ATOM   2828  HB2 LEU   193     -22.994   6.787  15.090  1.00  0.00           H  
ATOM   2829  HB3 LEU   193     -24.351   6.106  15.882  1.00  0.00           H  
ATOM   2830  HG  LEU   193     -23.419   8.880  16.649  1.00  0.00           H  
ATOM   2831 HD11 LEU   193     -24.929   9.885  14.967  1.00  0.00           H  
ATOM   2832 HD12 LEU   193     -23.580   8.989  14.229  1.00  0.00           H  
ATOM   2833 HD13 LEU   193     -25.208   8.270  14.272  1.00  0.00           H  
ATOM   2834 HD21 LEU   193     -25.798   9.313  17.152  1.00  0.00           H  
ATOM   2835 HD22 LEU   193     -26.193   7.642  16.685  1.00  0.00           H  
ATOM   2836 HD23 LEU   193     -25.147   7.949  18.092  1.00  0.00           H  
ATOM   2837  N   VAL   194     -24.205   5.239  18.714  0.00  0.00           N  
ATOM   2838  CA  VAL   194     -24.989   4.989  19.922  0.00  0.00           C  
ATOM   2839  C   VAL   194     -24.119   4.854  21.205  0.00  0.00           C  
ATOM   2840  O   VAL   194     -24.242   5.732  22.060  0.00  0.00           O  
ATOM   2841  CB  VAL   194     -25.976   3.801  19.701  0.00  0.00           C  
ATOM   2842  CG1 VAL   194     -26.671   3.290  20.978  0.00  0.00           C  
ATOM   2843  CG2 VAL   194     -27.038   4.181  18.655  0.00  0.00           C  
ATOM   2844  H   VAL   194     -24.309   4.550  17.983  1.00  0.00           H  
ATOM   2845  HA  VAL   194     -25.609   5.873  20.069  1.00  0.00           H  
ATOM   2846  HB  VAL   194     -25.399   2.972  19.291  1.00  0.00           H  
ATOM   2847 HG11 VAL   194     -27.336   2.464  20.724  1.00  0.00           H  
ATOM   2848 HG12 VAL   194     -25.919   2.945  21.688  1.00  0.00           H  
ATOM   2849 HG13 VAL   194     -27.249   4.098  21.425  1.00  0.00           H  
ATOM   2850 HG21 VAL   194     -27.721   3.343  18.509  1.00  0.00           H  
ATOM   2851 HG22 VAL   194     -27.598   5.049  19.003  1.00  0.00           H  
ATOM   2852 HG23 VAL   194     -26.550   4.419  17.710  1.00  0.00           H  
ATOM   2853  N   PRO   195     -23.218   3.847  21.313  0.00  0.00           N  
ATOM   2854  CA  PRO   195     -22.335   3.704  22.486  0.00  0.00           C  
ATOM   2855  C   PRO   195     -21.256   4.789  22.699  0.00  0.00           C  
ATOM   2856  O   PRO   195     -20.867   4.975  23.850  0.00  0.00           O  
ATOM   2857  CB  PRO   195     -21.717   2.311  22.325  0.00  0.00           C  
ATOM   2858  CG  PRO   195     -21.800   2.013  20.841  0.00  0.00           C  
ATOM   2859  CD  PRO   195     -23.081   2.700  20.418  0.00  0.00           C  
ATOM   2860  HA  PRO   195     -22.965   3.686  23.375  1.00  0.00           H  
ATOM   2861  HB2 PRO   195     -20.671   2.342  22.630  1.00  0.00           H  
ATOM   2862  HB3 PRO   195     -22.316   1.585  22.874  1.00  0.00           H  
ATOM   2863  HG2 PRO   195     -20.956   2.479  20.333  1.00  0.00           H  
ATOM   2864  HG3 PRO   195     -21.904   0.937  20.696  1.00  0.00           H  
ATOM   2865  HD2 PRO   195     -22.979   3.053  19.391  1.00  0.00           H  
ATOM   2866  HD3 PRO   195     -23.921   2.022  20.567  1.00  0.00           H  
ATOM   2867  N   CYS   196     -20.799   5.499  21.650  0.00  0.00           N  
ATOM   2868  CA  CYS   196     -19.879   6.637  21.809  0.00  0.00           C  
ATOM   2869  C   CYS   196     -20.595   7.868  22.384  0.00  0.00           C  
ATOM   2870  O   CYS   196     -20.032   8.530  23.256  0.00  0.00           O  
ATOM   2871  CB  CYS   196     -19.121   7.020  20.524  0.00  0.00           C  
ATOM   2872  SG  CYS   196     -17.665   5.952  20.358  0.00  0.00           S  
ATOM   2873  H   CYS   196     -21.087   5.258  20.713  1.00  0.00           H  
ATOM   2874  HA  CYS   196     -19.129   6.337  22.541  1.00  0.00           H  
ATOM   2875  HB2 CYS   196     -19.773   6.881  19.662  1.00  0.00           H  
ATOM   2876  HB3 CYS   196     -18.802   8.060  20.587  1.00  0.00           H  
ATOM   2877  HG  CYS   196     -16.999   6.276  19.245  1.00  0.00           H  
ATOM   2878  N   SER   197     -21.835   8.123  21.932  0.00  0.00           N  
ATOM   2879  CA  SER   197     -22.710   9.157  22.490  0.00  0.00           C  
ATOM   2880  C   SER   197     -23.071   8.891  23.968  0.00  0.00           C  
ATOM   2881  O   SER   197     -23.160   9.842  24.736  0.00  0.00           O  
ATOM   2882  CB  SER   197     -23.979   9.296  21.624  0.00  0.00           C  
ATOM   2883  OG  SER   197     -23.691   9.926  20.390  0.00  0.00           O  
ATOM   2884  H   SER   197     -22.213   7.587  21.165  1.00  0.00           H  
ATOM   2885  HA  SER   197     -22.173  10.104  22.445  1.00  0.00           H  
ATOM   2886  HB2 SER   197     -24.401   8.308  21.437  1.00  0.00           H  
ATOM   2887  HB3 SER   197     -24.725   9.879  22.164  1.00  0.00           H  
ATOM   2888  HG  SER   197     -24.496  10.000  19.872  1.00  0.00           H  
ATOM   2889  N   ILE   198     -23.216   7.612  24.358  0.00  0.00           N  
ATOM   2890  CA  ILE   198     -23.445   7.186  25.745  0.00  0.00           C  
ATOM   2891  C   ILE   198     -22.150   7.204  26.602  0.00  0.00           C  
ATOM   2892  O   ILE   198     -22.243   7.354  27.821  0.00  0.00           O  
ATOM   2893  CB  ILE   198     -24.123   5.778  25.792  0.00  0.00           C  
ATOM   2894  CG1 ILE   198     -25.546   5.813  25.178  0.00  0.00           C  
ATOM   2895  CG2 ILE   198     -24.192   5.132  27.195  0.00  0.00           C  
ATOM   2896  CD1 ILE   198     -26.101   4.427  24.806  0.00  0.00           C  
ATOM   2897  H   ILE   198     -23.170   6.868  23.677  1.00  0.00           H  
ATOM   2898  HA  ILE   198     -24.141   7.896  26.192  1.00  0.00           H  
ATOM   2899  HB  ILE   198     -23.524   5.117  25.167  1.00  0.00           H  
ATOM   2900 HG12 ILE   198     -26.228   6.301  25.873  1.00  0.00           H  
ATOM   2901 HG13 ILE   198     -25.542   6.450  24.293  1.00  0.00           H  
ATOM   2902 HG21 ILE   198     -24.678   4.159  27.123  1.00  0.00           H  
ATOM   2903 HG22 ILE   198     -23.183   5.005  27.587  1.00  0.00           H  
ATOM   2904 HG23 ILE   198     -24.763   5.775  27.864  1.00  0.00           H  
ATOM   2905 HD11 ILE   198     -27.100   4.537  24.382  1.00  0.00           H  
ATOM   2906 HD12 ILE   198     -25.446   3.957  24.072  1.00  0.00           H  
ATOM   2907 HD13 ILE   198     -26.152   3.804  25.698  1.00  0.00           H  
ATOM   2908  N   PHE   199     -20.969   7.095  25.965  0.00  0.00           N  
ATOM   2909  CA  PHE   199     -19.654   7.198  26.608  0.00  0.00           C  
ATOM   2910  C   PHE   199     -19.286   8.649  26.963  0.00  0.00           C  
ATOM   2911  O   PHE   199     -18.895   8.900  28.101  0.00  0.00           O  
ATOM   2912  CB  PHE   199     -18.585   6.503  25.729  0.00  0.00           C  
ATOM   2913  CG  PHE   199     -17.113   6.660  26.103  0.00  0.00           C  
ATOM   2914  CD1 PHE   199     -16.675   6.624  27.446  0.00  0.00           C  
ATOM   2915  CD2 PHE   199     -16.143   6.709  25.080  0.00  0.00           C  
ATOM   2916  CE1 PHE   199     -15.322   6.738  27.744  0.00  0.00           C  
ATOM   2917  CE2 PHE   199     -14.796   6.804  25.396  0.00  0.00           C  
ATOM   2918  CZ  PHE   199     -14.386   6.840  26.722  0.00  0.00           C  
ATOM   2919  H   PHE   199     -20.945   6.929  24.969  1.00  0.00           H  
ATOM   2920  HA  PHE   199     -19.711   6.643  27.544  1.00  0.00           H  
ATOM   2921  HB2 PHE   199     -18.821   5.442  25.653  1.00  0.00           H  
ATOM   2922  HB3 PHE   199     -18.723   6.808  24.692  1.00  0.00           H  
ATOM   2923  HD1 PHE   199     -17.392   6.508  28.245  1.00  0.00           H  
ATOM   2924  HD2 PHE   199     -16.448   6.672  24.045  1.00  0.00           H  
ATOM   2925  HE1 PHE   199     -14.995   6.749  28.773  1.00  0.00           H  
ATOM   2926  HE2 PHE   199     -14.059   6.852  24.608  1.00  0.00           H  
ATOM   2927  HZ  PHE   199     -13.338   6.946  26.959  1.00  0.00           H  
ATOM   2928  N   PHE   200     -19.407   9.570  25.991  0.00  0.00           N  
ATOM   2929  CA  PHE   200     -18.953  10.958  26.120  0.00  0.00           C  
ATOM   2930  C   PHE   200     -19.973  11.921  26.765  0.00  0.00           C  
ATOM   2931  O   PHE   200     -19.544  12.965  27.255  0.00  0.00           O  
ATOM   2932  CB  PHE   200     -18.506  11.493  24.740  0.00  0.00           C  
ATOM   2933  CG  PHE   200     -17.286  10.828  24.113  0.00  0.00           C  
ATOM   2934  CD1 PHE   200     -17.366  10.296  22.806  0.00  0.00           C  
ATOM   2935  CD2 PHE   200     -16.043  10.804  24.783  0.00  0.00           C  
ATOM   2936  CE1 PHE   200     -16.244   9.737  22.207  0.00  0.00           C  
ATOM   2937  CE2 PHE   200     -14.930  10.244  24.164  0.00  0.00           C  
ATOM   2938  CZ  PHE   200     -15.032   9.714  22.883  0.00  0.00           C  
ATOM   2939  H   PHE   200     -19.830   9.320  25.109  1.00  0.00           H  
ATOM   2940  HA  PHE   200     -18.072  10.949  26.761  1.00  0.00           H  
ATOM   2941  HB2 PHE   200     -19.344  11.436  24.045  1.00  0.00           H  
ATOM   2942  HB3 PHE   200     -18.333  12.567  24.811  1.00  0.00           H  
ATOM   2943  HD1 PHE   200     -18.302  10.324  22.268  1.00  0.00           H  
ATOM   2944  HD2 PHE   200     -15.957  11.220  25.776  1.00  0.00           H  
ATOM   2945  HE1 PHE   200     -16.315   9.318  21.215  1.00  0.00           H  
ATOM   2946  HE2 PHE   200     -13.981  10.220  24.678  1.00  0.00           H  
ATOM   2947  HZ  PHE   200     -14.160   9.284  22.414  1.00  0.00           H  
ATOM   2948  N   ILE   201     -21.281  11.596  26.763  0.00  0.00           N  
ATOM   2949  CA  ILE   201     -22.313  12.466  27.352  0.00  0.00           C  
ATOM   2950  C   ILE   201     -22.550  12.157  28.847  0.00  0.00           C  
ATOM   2951  O   ILE   201     -22.949  13.058  29.583  0.00  0.00           O  
ATOM   2952  CB  ILE   201     -23.670  12.419  26.576  0.00  0.00           C  
ATOM   2953  CG1 ILE   201     -23.493  12.919  25.119  0.00  0.00           C  
ATOM   2954  CG2 ILE   201     -24.806  13.229  27.244  0.00  0.00           C  
ATOM   2955  CD1 ILE   201     -24.717  12.691  24.215  0.00  0.00           C  
ATOM   2956  H   ILE   201     -21.585  10.727  26.346  1.00  0.00           H  
ATOM   2957  HA  ILE   201     -21.944  13.489  27.291  1.00  0.00           H  
ATOM   2958  HB  ILE   201     -23.989  11.377  26.531  1.00  0.00           H  
ATOM   2959 HG12 ILE   201     -23.245  13.981  25.130  1.00  0.00           H  
ATOM   2960 HG13 ILE   201     -22.621  12.439  24.675  1.00  0.00           H  
ATOM   2961 HG21 ILE   201     -25.713  13.146  26.645  1.00  0.00           H  
ATOM   2962 HG22 ILE   201     -24.994  12.836  28.243  1.00  0.00           H  
ATOM   2963 HG23 ILE   201     -24.512  14.276  27.316  1.00  0.00           H  
ATOM   2964 HD11 ILE   201     -24.507  13.070  23.215  1.00  0.00           H  
ATOM   2965 HD12 ILE   201     -24.934  11.624  24.159  1.00  0.00           H  
ATOM   2966 HD13 ILE   201     -25.578  13.215  24.628  1.00  0.00           H  
ATOM   2967  N   LEU   202     -22.273  10.920  29.292  0.00  0.00           N  
ATOM   2968  CA  LEU   202     -22.429  10.546  30.696  0.00  0.00           C  
ATOM   2969  C   LEU   202     -21.172  10.917  31.509  0.00  0.00           C  
ATOM   2970  O   LEU   202     -21.333  11.403  32.626  0.00  0.00           O  
ATOM   2971  CB  LEU   202     -22.887   9.074  30.766  0.00  0.00           C  
ATOM   2972  CG  LEU   202     -23.343   8.539  32.144  0.00  0.00           C  
ATOM   2973  CD1 LEU   202     -24.436   9.407  32.800  0.00  0.00           C  
ATOM   2974  CD2 LEU   202     -23.813   7.074  32.013  0.00  0.00           C  
ATOM   2975  H   LEU   202     -21.946  10.213  28.650  1.00  0.00           H  
ATOM   2976  HA  LEU   202     -23.247  11.148  31.093  1.00  0.00           H  
ATOM   2977  HB2 LEU   202     -23.681   8.912  30.038  1.00  0.00           H  
ATOM   2978  HB3 LEU   202     -22.095   8.434  30.378  1.00  0.00           H  
ATOM   2979  HG  LEU   202     -22.476   8.547  32.804  1.00  0.00           H  
ATOM   2980 HD11 LEU   202     -24.712   8.978  33.763  1.00  0.00           H  
ATOM   2981 HD12 LEU   202     -24.056  10.418  32.949  1.00  0.00           H  
ATOM   2982 HD13 LEU   202     -25.312   9.440  32.153  1.00  0.00           H  
ATOM   2983 HD21 LEU   202     -24.132   6.706  32.988  1.00  0.00           H  
ATOM   2984 HD22 LEU   202     -24.648   7.021  31.314  1.00  0.00           H  
ATOM   2985 HD23 LEU   202     -22.992   6.460  31.644  1.00  0.00           H  
ATOM   2986  N   ASN   203     -19.965  10.819  30.911  0.00  0.00           N  
ATOM   2987  CA  ASN   203     -18.720  11.387  31.463  0.00  0.00           C  
ATOM   2988  C   ASN   203     -18.769  12.910  31.645  0.00  0.00           C  
ATOM   2989  O   ASN   203     -18.147  13.399  32.587  0.00  0.00           O  
ATOM   2990  CB  ASN   203     -17.505  10.998  30.588  0.00  0.00           C  
ATOM   2991  CG  ASN   203     -16.859   9.689  31.038  0.00  0.00           C  
ATOM   2992  ND2 ASN   203     -17.050   8.612  30.282  0.00  0.00           N  
ATOM   2993  OD1 ASN   203     -16.175   9.656  32.058  0.00  0.00           O  
ATOM   2994  H   ASN   203     -19.875  10.332  30.030  1.00  0.00           H  
ATOM   2995  HA  ASN   203     -18.568  10.945  32.447  1.00  0.00           H  
ATOM   2996  HB2 ASN   203     -17.822  10.907  29.549  1.00  0.00           H  
ATOM   2997  HB3 ASN   203     -16.765  11.797  30.619  1.00  0.00           H  
ATOM   2998 HD21 ASN   203     -16.638   7.728  30.547  1.00  0.00           H  
ATOM   2999 HD22 ASN   203     -17.606   8.677  29.442  1.00  0.00           H  
ATOM   3000  N   SER   204     -19.524  13.634  30.802  0.00  0.00           N  
ATOM   3001  CA  SER   204     -19.714  15.075  30.973  0.00  0.00           C  
ATOM   3002  C   SER   204     -20.434  15.408  32.294  0.00  0.00           C  
ATOM   3003  O   SER   204     -20.075  16.384  32.952  0.00  0.00           O  
ATOM   3004  CB  SER   204     -20.457  15.657  29.762  0.00  0.00           C  
ATOM   3005  OG  SER   204     -19.635  15.596  28.613  0.00  0.00           O  
ATOM   3006  H   SER   204     -19.981  13.185  30.022  1.00  0.00           H  
ATOM   3007  HA  SER   204     -18.727  15.537  31.008  1.00  0.00           H  
ATOM   3008  HB2 SER   204     -21.369  15.085  29.587  1.00  0.00           H  
ATOM   3009  HB3 SER   204     -20.723  16.694  29.964  1.00  0.00           H  
ATOM   3010  HG  SER   204     -20.108  15.962  27.862  1.00  0.00           H  
ATOM   3011  N   ILE   205     -21.392  14.553  32.686  0.00  0.00           N  
ATOM   3012  CA  ILE   205     -22.149  14.680  33.928  0.00  0.00           C  
ATOM   3013  C   ILE   205     -21.322  14.236  35.151  0.00  0.00           C  
ATOM   3014  O   ILE   205     -21.562  14.752  36.240  0.00  0.00           O  
ATOM   3015  CB  ILE   205     -23.479  13.876  33.872  0.00  0.00           C  
ATOM   3016  CG1 ILE   205     -24.312  14.328  32.651  0.00  0.00           C  
ATOM   3017  CG2 ILE   205     -24.323  13.998  35.163  0.00  0.00           C  
ATOM   3018  CD1 ILE   205     -25.573  13.495  32.400  0.00  0.00           C  
ATOM   3019  H   ILE   205     -21.629  13.760  32.107  1.00  0.00           H  
ATOM   3020  HA  ILE   205     -22.401  15.733  34.060  1.00  0.00           H  
ATOM   3021  HB  ILE   205     -23.228  12.824  33.735  1.00  0.00           H  
ATOM   3022 HG12 ILE   205     -24.590  15.375  32.770  1.00  0.00           H  
ATOM   3023 HG13 ILE   205     -23.685  14.311  31.760  1.00  0.00           H  
ATOM   3024 HG21 ILE   205     -25.237  13.412  35.056  1.00  0.00           H  
ATOM   3025 HG22 ILE   205     -23.749  13.623  36.010  1.00  0.00           H  
ATOM   3026 HG23 ILE   205     -24.580  15.043  35.333  1.00  0.00           H  
ATOM   3027 HD11 ILE   205     -26.096  13.881  31.525  1.00  0.00           H  
ATOM   3028 HD12 ILE   205     -25.293  12.456  32.227  1.00  0.00           H  
ATOM   3029 HD13 ILE   205     -26.227  13.554  33.270  1.00  0.00           H  
ATOM   3030  N   ILE   206     -20.336  13.342  34.949  0.00  0.00           N  
ATOM   3031  CA  ILE   206     -19.375  12.937  35.973  0.00  0.00           C  
ATOM   3032  C   ILE   206     -18.386  14.069  36.292  0.00  0.00           C  
ATOM   3033  O   ILE   206     -18.188  14.348  37.467  0.00  0.00           O  
ATOM   3034  CB  ILE   206     -18.578  11.653  35.588  0.00  0.00           C  
ATOM   3035  CG1 ILE   206     -19.514  10.434  35.459  0.00  0.00           C  
ATOM   3036  CG2 ILE   206     -17.416  11.305  36.549  0.00  0.00           C  
ATOM   3037  CD1 ILE   206     -18.877   9.232  34.742  0.00  0.00           C  
ATOM   3038  H   ILE   206     -20.227  12.906  34.044  1.00  0.00           H  
ATOM   3039  HA  ILE   206     -19.934  12.719  36.883  1.00  0.00           H  
ATOM   3040  HB  ILE   206     -18.141  11.829  34.605  1.00  0.00           H  
ATOM   3041 HG12 ILE   206     -19.848  10.128  36.451  1.00  0.00           H  
ATOM   3042 HG13 ILE   206     -20.422  10.730  34.933  1.00  0.00           H  
ATOM   3043 HG21 ILE   206     -16.918  10.399  36.204  1.00  0.00           H  
ATOM   3044 HG22 ILE   206     -16.701  12.127  36.567  1.00  0.00           H  
ATOM   3045 HG23 ILE   206     -17.809  11.143  37.552  1.00  0.00           H  
ATOM   3046 HD11 ILE   206     -19.598   8.416  34.691  1.00  0.00           H  
ATOM   3047 HD12 ILE   206     -18.586   9.523  33.733  1.00  0.00           H  
ATOM   3048 HD13 ILE   206     -17.996   8.905  35.294  1.00  0.00           H  
ATOM   3049  N   VAL   207     -17.785  14.716  35.280  0.00  0.00           N  
ATOM   3050  CA  VAL   207     -16.777  15.756  35.522  0.00  0.00           C  
ATOM   3051  C   VAL   207     -17.364  17.051  36.121  0.00  0.00           C  
ATOM   3052  O   VAL   207     -16.689  17.706  36.917  0.00  0.00           O  
ATOM   3053  CB  VAL   207     -15.931  16.072  34.261  0.00  0.00           C  
ATOM   3054  CG1 VAL   207     -16.720  16.734  33.121  0.00  0.00           C  
ATOM   3055  CG2 VAL   207     -14.680  16.912  34.586  0.00  0.00           C  
ATOM   3056  H   VAL   207     -18.024  14.491  34.325  1.00  0.00           H  
ATOM   3057  HA  VAL   207     -16.088  15.354  36.266  1.00  0.00           H  
ATOM   3058  HB  VAL   207     -15.573  15.116  33.879  1.00  0.00           H  
ATOM   3059 HG11 VAL   207     -16.054  16.921  32.278  1.00  0.00           H  
ATOM   3060 HG12 VAL   207     -17.527  16.073  32.805  1.00  0.00           H  
ATOM   3061 HG13 VAL   207     -17.139  17.678  33.468  1.00  0.00           H  
ATOM   3062 HG21 VAL   207     -14.123  17.105  33.669  1.00  0.00           H  
ATOM   3063 HG22 VAL   207     -14.983  17.858  35.033  1.00  0.00           H  
ATOM   3064 HG23 VAL   207     -14.048  16.366  35.286  1.00  0.00           H  
ATOM   3065  N   TYR   208     -18.640  17.330  35.802  0.00  0.00           N  
ATOM   3066  CA  TYR   208     -19.446  18.362  36.446  0.00  0.00           C  
ATOM   3067  C   TYR   208     -19.669  18.095  37.948  0.00  0.00           C  
ATOM   3068  O   TYR   208     -19.899  19.043  38.688  0.00  0.00           O  
ATOM   3069  CB  TYR   208     -20.788  18.474  35.692  0.00  0.00           C  
ATOM   3070  CG  TYR   208     -21.707  19.577  36.183  0.00  0.00           C  
ATOM   3071  CD1 TYR   208     -21.496  20.901  35.748  0.00  0.00           C  
ATOM   3072  CD2 TYR   208     -22.755  19.290  37.081  0.00  0.00           C  
ATOM   3073  CE1 TYR   208     -22.332  21.936  36.205  0.00  0.00           C  
ATOM   3074  CE2 TYR   208     -23.588  20.325  37.544  0.00  0.00           C  
ATOM   3075  CZ  TYR   208     -23.377  21.645  37.103  0.00  0.00           C  
ATOM   3076  OH  TYR   208     -24.196  22.642  37.540  0.00  0.00           O  
ATOM   3077  H   TYR   208     -19.104  16.808  35.073  1.00  0.00           H  
ATOM   3078  HA  TYR   208     -18.922  19.313  36.346  1.00  0.00           H  
ATOM   3079  HB2 TYR   208     -20.594  18.614  34.628  1.00  0.00           H  
ATOM   3080  HB3 TYR   208     -21.312  17.519  35.743  1.00  0.00           H  
ATOM   3081  HD1 TYR   208     -20.692  21.123  35.063  1.00  0.00           H  
ATOM   3082  HD2 TYR   208     -22.919  18.275  37.414  1.00  0.00           H  
ATOM   3083  HE1 TYR   208     -22.172  22.949  35.867  1.00  0.00           H  
ATOM   3084  HE2 TYR   208     -24.387  20.106  38.236  1.00  0.00           H  
ATOM   3085  HH  TYR   208     -24.850  22.278  38.142  1.00  0.00           H  
ATOM   3086  N   LYS   209     -19.611  16.822  38.362  0.00  0.00           N  
ATOM   3087  CA  LYS   209     -19.931  16.357  39.706  0.00  0.00           C  
ATOM   3088  C   LYS   209     -18.723  16.423  40.656  0.00  0.00           C  
ATOM   3089  O   LYS   209     -18.927  16.571  41.861  0.00  0.00           O  
ATOM   3090  CB  LYS   209     -20.461  14.923  39.547  0.00  0.00           C  
ATOM   3091  CG  LYS   209     -21.272  14.367  40.713  0.00  0.00           C  
ATOM   3092  CD  LYS   209     -21.868  12.992  40.376  0.00  0.00           C  
ATOM   3093  CE  LYS   209     -22.971  12.968  39.303  0.00  0.00           C  
ATOM   3094  NZ  LYS   209     -24.180  13.679  39.753  0.00  0.00           N1+
ATOM   3095  H   LYS   209     -19.328  16.095  37.722  1.00  0.00           H  
ATOM   3096  HA  LYS   209     -20.728  16.981  40.111  1.00  0.00           H  
ATOM   3097  HB2 LYS   209     -21.054  14.859  38.634  1.00  0.00           H  
ATOM   3098  HB3 LYS   209     -19.627  14.253  39.337  1.00  0.00           H  
ATOM   3099  HG2 LYS   209     -20.631  14.279  41.591  1.00  0.00           H  
ATOM   3100  HG3 LYS   209     -22.075  15.060  40.960  1.00  0.00           H  
ATOM   3101  HD2 LYS   209     -21.067  12.315  40.082  1.00  0.00           H  
ATOM   3102  HD3 LYS   209     -22.246  12.530  41.289  1.00  0.00           H  
ATOM   3103  HE2 LYS   209     -22.598  13.430  38.389  1.00  0.00           H  
ATOM   3104  HE3 LYS   209     -23.225  11.935  39.066  1.00  0.00           H  
ATOM   3105  HZ1 LYS   209     -24.881  13.644  39.027  1.00  0.00           H  
ATOM   3106  HZ2 LYS   209     -24.538  13.239  40.588  1.00  0.00           H  
ATOM   3107  HZ3 LYS   209     -23.950  14.642  39.952  1.00  0.00           H  
ATOM   3108  N   LEU   210     -17.498  16.332  40.106  0.00  0.00           N  
ATOM   3109  CA  LEU   210     -16.242  16.286  40.859  0.00  0.00           C  
ATOM   3110  C   LEU   210     -15.625  17.688  41.028  0.00  0.00           C  
ATOM   3111  O   LEU   210     -14.478  17.915  40.641  0.00  0.00           O  
ATOM   3112  CB  LEU   210     -15.261  15.304  40.176  0.00  0.00           C  
ATOM   3113  CG  LEU   210     -15.789  13.876  39.912  0.00  0.00           C  
ATOM   3114  CD1 LEU   210     -14.693  13.016  39.254  0.00  0.00           C  
ATOM   3115  CD2 LEU   210     -16.436  13.182  41.129  0.00  0.00           C  
ATOM   3116  H   LEU   210     -17.397  16.291  39.102  1.00  0.00           H  
ATOM   3117  HA  LEU   210     -16.463  15.898  41.853  1.00  0.00           H  
ATOM   3118  HB2 LEU   210     -14.345  15.245  40.764  1.00  0.00           H  
ATOM   3119  HB3 LEU   210     -14.913  15.738  39.239  1.00  0.00           H  
ATOM   3120  HG  LEU   210     -16.579  13.979  39.168  1.00  0.00           H  
ATOM   3121 HD11 LEU   210     -15.078  12.013  39.073  1.00  0.00           H  
ATOM   3122 HD12 LEU   210     -14.396  13.467  38.307  1.00  0.00           H  
ATOM   3123 HD13 LEU   210     -13.829  12.960  39.916  1.00  0.00           H  
ATOM   3124 HD21 LEU   210     -16.774  12.187  40.843  1.00  0.00           H  
ATOM   3125 HD22 LEU   210     -15.704  13.099  41.933  1.00  0.00           H  
ATOM   3126 HD23 LEU   210     -17.287  13.770  41.473  1.00  0.00           H  
ATOM   3127  N   ARG   211     -16.397  18.605  41.628  0.00  0.00           N  
ATOM   3128  CA  ARG   211     -15.975  19.984  41.903  0.00  0.00           C  
ATOM   3129  C   ARG   211     -15.186  20.123  43.214  0.00  0.00           C  
ATOM   3130  O   ARG   211     -14.657  21.199  43.488  0.00  0.00           O  
ATOM   3131  CB  ARG   211     -17.199  20.924  41.881  0.00  0.00           C  
ATOM   3132  CG  ARG   211     -18.048  20.738  40.608  0.00  0.00           C  
ATOM   3133  CD  ARG   211     -19.040  21.868  40.298  0.00  0.00           C  
ATOM   3134  NE  ARG   211     -20.141  21.959  41.269  0.00  0.00           N  
ATOM   3135  CZ  ARG   211     -21.320  21.312  41.227  0.00  0.00           C  
ATOM   3136  NH1 ARG   211     -21.611  20.412  40.284  0.00  0.00           N  
ATOM   3137  NH2 ARG   211     -22.244  21.579  42.156  0.00  0.00           N1+
ATOM   3138  H   ARG   211     -17.333  18.363  41.922  1.00  0.00           H  
ATOM   3139  HA  ARG   211     -15.315  20.290  41.092  1.00  0.00           H  
ATOM   3140  HB2 ARG   211     -16.864  21.959  41.946  1.00  0.00           H  
ATOM   3141  HB3 ARG   211     -17.817  20.734  42.759  1.00  0.00           H  
ATOM   3142  HG2 ARG   211     -17.387  20.595  39.753  1.00  0.00           H  
ATOM   3143  HG3 ARG   211     -18.586  19.793  40.669  1.00  0.00           H  
ATOM   3144  HD2 ARG   211     -18.508  22.819  40.265  1.00  0.00           H  
ATOM   3145  HD3 ARG   211     -19.450  21.726  39.298  1.00  0.00           H  
ATOM   3146  HE  ARG   211     -19.938  22.591  42.031  1.00  0.00           H  
ATOM   3147 HH11 ARG   211     -22.508  19.948  40.288  1.00  0.00           H  
ATOM   3148 HH12 ARG   211     -20.934  20.195  39.567  1.00  0.00           H  
ATOM   3149 HH21 ARG   211     -23.133  21.101  42.136  1.00  0.00           H  
ATOM   3150 HH22 ARG   211     -22.052  22.260  42.877  1.00  0.00           H  
ATOM   3151  N   ARG   212     -15.133  19.033  43.991  0.00  0.00           N  
ATOM   3152  CA  ARG   212     -14.451  18.936  45.268  0.00  0.00           C  
ATOM   3153  C   ARG   212     -13.617  17.660  45.296  0.00  0.00           C  
ATOM   3154  O   ARG   212     -13.841  16.728  44.521  0.00  0.00           O  
ATOM   3155  CB  ARG   212     -15.489  18.953  46.410  0.00  0.00           C  
ATOM   3156  CG  ARG   212     -16.212  20.305  46.514  0.00  0.00           C  
ATOM   3157  CD  ARG   212     -17.075  20.461  47.771  0.00  0.00           C  
ATOM   3158  NE  ARG   212     -18.341  19.720  47.692  0.00  0.00           N  
ATOM   3159  CZ  ARG   212     -19.252  19.679  48.680  0.00  0.00           C  
ATOM   3160  NH1 ARG   212     -19.040  20.326  49.837  0.00  0.00           N  
ATOM   3161  NH2 ARG   212     -20.388  18.989  48.513  0.00  0.00           N1+
ATOM   3162  H   ARG   212     -15.595  18.183  43.702  1.00  0.00           H  
ATOM   3163  HA  ARG   212     -13.788  19.794  45.380  1.00  0.00           H  
ATOM   3164  HB2 ARG   212     -16.222  18.162  46.246  1.00  0.00           H  
ATOM   3165  HB3 ARG   212     -14.992  18.734  47.355  1.00  0.00           H  
ATOM   3166  HG2 ARG   212     -15.479  21.111  46.478  1.00  0.00           H  
ATOM   3167  HG3 ARG   212     -16.833  20.452  45.630  1.00  0.00           H  
ATOM   3168  HD2 ARG   212     -16.511  20.122  48.641  1.00  0.00           H  
ATOM   3169  HD3 ARG   212     -17.283  21.517  47.939  1.00  0.00           H  
ATOM   3170  HE  ARG   212     -18.508  19.220  46.830  1.00  0.00           H  
ATOM   3171 HH11 ARG   212     -19.732  20.287  50.571  1.00  0.00           H  
ATOM   3172 HH12 ARG   212     -18.187  20.850  49.973  1.00  0.00           H  
ATOM   3173 HH21 ARG   212     -21.073  18.958  49.254  1.00  0.00           H  
ATOM   3174 HH22 ARG   212     -20.559  18.500  47.646  1.00  0.00           H  
ATOM   3175  N   LYS   213     -12.683  17.637  46.248  0.00  0.00           N  
ATOM   3176  CA  LYS   213     -11.975  16.428  46.626  0.00  0.00           C  
ATOM   3177  C   LYS   213     -12.907  15.535  47.448  0.00  0.00           C  
ATOM   3178  O   LYS   213     -13.755  16.046  48.182  0.00  0.00           O  
ATOM   3179  CB  LYS   213     -10.712  16.826  47.397  0.00  0.00           C  
ATOM   3180  CG  LYS   213      -9.783  17.667  46.510  0.00  0.00           C  
ATOM   3181  CD  LYS   213      -8.473  18.034  47.197  0.00  0.00           C  
ATOM   3182  CE  LYS   213      -7.616  18.941  46.312  0.00  0.00           C  
ATOM   3183  NZ  LYS   213      -6.451  19.444  47.053  0.00  0.00           N1+
ATOM   3184  H   LYS   213     -12.442  18.486  46.739  1.00  0.00           H  
ATOM   3185  HA  LYS   213     -11.682  15.894  45.722  1.00  0.00           H  
ATOM   3186  HB2 LYS   213     -10.992  17.402  48.279  1.00  0.00           H  
ATOM   3187  HB3 LYS   213     -10.188  15.927  47.723  1.00  0.00           H  
ATOM   3188  HG2 LYS   213      -9.568  17.121  45.591  1.00  0.00           H  
ATOM   3189  HG3 LYS   213     -10.299  18.577  46.204  1.00  0.00           H  
ATOM   3190  HD2 LYS   213      -8.687  18.543  48.138  1.00  0.00           H  
ATOM   3191  HD3 LYS   213      -7.918  17.126  47.430  1.00  0.00           H  
ATOM   3192  HE2 LYS   213      -7.278  18.382  45.439  1.00  0.00           H  
ATOM   3193  HE3 LYS   213      -8.216  19.783  45.966  1.00  0.00           H  
ATOM   3194  HZ1 LYS   213      -5.900  20.039  46.451  1.00  0.00           H  
ATOM   3195  HZ2 LYS   213      -6.764  19.973  47.854  1.00  0.00           H  
ATOM   3196  HZ3 LYS   213      -5.887  18.665  47.363  1.00  0.00           H  
ATOM   3197  N   SER   214     -12.730  14.217  47.284  0.00  0.00           N  
ATOM   3198  CA  SER   214     -13.462  13.179  48.000  0.00  0.00           C  
ATOM   3199  C   SER   214     -13.170  13.212  49.508  0.00  0.00           C  
ATOM   3200  O   SER   214     -12.032  13.455  49.916  0.00  0.00           O  
ATOM   3201  CB  SER   214     -13.143  11.817  47.352  0.00  0.00           C  
ATOM   3202  OG  SER   214     -11.759  11.522  47.378  0.00  0.00           O  
ATOM   3203  H   SER   214     -12.047  13.878  46.622  1.00  0.00           H  
ATOM   3204  HA  SER   214     -14.527  13.370  47.864  1.00  0.00           H  
ATOM   3205  HB2 SER   214     -13.494  11.815  46.320  1.00  0.00           H  
ATOM   3206  HB3 SER   214     -13.691  11.031  47.871  1.00  0.00           H  
ATOM   3207  HG  SER   214     -11.606  10.668  46.966  1.00  0.00           H  
ATOM   3208  N   ASN   215     -14.225  12.962  50.299  0.00  0.00           N  
ATOM   3209  CA  ASN   215     -14.198  12.948  51.767  0.00  0.00           C  
ATOM   3210  C   ASN   215     -13.431  11.746  52.350  0.00  0.00           C  
ATOM   3211  O   ASN   215     -13.136  11.751  53.544  0.00  0.00           O  
ATOM   3212  CB  ASN   215     -15.651  12.977  52.283  0.00  0.00           C  
ATOM   3213  CG  ASN   215     -16.310  14.345  52.105  0.00  0.00           C  
ATOM   3214  ND2 ASN   215     -16.295  15.154  53.165  0.00  0.00           N  
ATOM   3215  OD1 ASN   215     -16.826  14.665  51.037  0.00  0.00           O  
ATOM   3216  H   ASN   215     -15.127  12.764  49.891  1.00  0.00           H  
ATOM   3217  HA  ASN   215     -13.702  13.859  52.103  1.00  0.00           H  
ATOM   3218  HB2 ASN   215     -16.237  12.222  51.758  1.00  0.00           H  
ATOM   3219  HB3 ASN   215     -15.667  12.701  53.337  1.00  0.00           H  
ATOM   3220 HD21 ASN   215     -16.715  16.071  53.107  1.00  0.00           H  
ATOM   3221 HD22 ASN   215     -15.863  14.851  54.026  1.00  0.00           H  
ATOM   3222  N   PHE   216     -13.101  10.766  51.498  0.00  0.00           N  
ATOM   3223  CA  PHE   216     -12.225   9.641  51.791  0.00  0.00           C  
ATOM   3224  C   PHE   216     -10.980   9.767  50.905  0.00  0.00           C  
ATOM   3225  O   PHE   216     -11.103   9.966  49.696  0.00  0.00           O  
ATOM   3226  CB  PHE   216     -12.998   8.323  51.574  0.00  0.00           C  
ATOM   3227  CG  PHE   216     -13.458   7.970  50.163  0.00  0.00           C  
ATOM   3228  CD1 PHE   216     -14.502   8.688  49.536  0.00  0.00           C  
ATOM   3229  CD2 PHE   216     -12.842   6.913  49.462  0.00  0.00           C  
ATOM   3230  CE1 PHE   216     -14.933   8.324  48.266  0.00  0.00           C  
ATOM   3231  CE2 PHE   216     -13.302   6.552  48.203  0.00  0.00           C  
ATOM   3232  CZ  PHE   216     -14.340   7.255  47.606  0.00  0.00           C  
ATOM   3233  H   PHE   216     -13.469  10.768  50.558  1.00  0.00           H  
ATOM   3234  HA  PHE   216     -11.918   9.698  52.835  1.00  0.00           H  
ATOM   3235  HB2 PHE   216     -13.857   8.299  52.245  1.00  0.00           H  
ATOM   3236  HB3 PHE   216     -12.413   7.496  51.975  1.00  0.00           H  
ATOM   3237  HD1 PHE   216     -14.966   9.520  50.044  1.00  0.00           H  
ATOM   3238  HD2 PHE   216     -12.012   6.383  49.904  1.00  0.00           H  
ATOM   3239  HE1 PHE   216     -15.731   8.873  47.789  1.00  0.00           H  
ATOM   3240  HE2 PHE   216     -12.852   5.719  47.682  1.00  0.00           H  
ATOM   3241  HZ  PHE   216     -14.686   6.969  46.624  1.00  0.00           H  
ATOM   3242  N   ARG   217      -9.805   9.677  51.546  0.00  0.00           N  
ATOM   3243  CA  ARG   217      -8.497   9.881  50.918  0.00  0.00           C  
ATOM   3244  C   ARG   217      -7.763   8.550  50.674  0.00  0.00           C  
ATOM   3245  O   ARG   217      -7.089   8.424  49.651  0.00  0.00           O  
ATOM   3246  CB  ARG   217      -7.665  10.856  51.783  0.00  0.00           C  
ATOM   3247  CG  ARG   217      -8.284  12.271  51.850  0.00  0.00           C  
ATOM   3248  CD  ARG   217      -7.469  13.301  52.656  0.00  0.00           C  
ATOM   3249  NE  ARG   217      -7.569  13.121  54.112  0.00  0.00           N  
ATOM   3250  CZ  ARG   217      -8.562  13.589  54.891  0.00  0.00           C  
ATOM   3251  NH1 ARG   217      -9.598  14.262  54.370  0.00  0.00           N  
ATOM   3252  NH2 ARG   217      -8.514  13.380  56.212  0.00  0.00           N1+
ATOM   3253  H   ARG   217      -9.783   9.453  52.530  1.00  0.00           H  
ATOM   3254  HA  ARG   217      -8.663  10.353  49.950  1.00  0.00           H  
ATOM   3255  HB2 ARG   217      -7.570  10.455  52.792  1.00  0.00           H  
ATOM   3256  HB3 ARG   217      -6.653  10.922  51.383  1.00  0.00           H  
ATOM   3257  HG2 ARG   217      -8.438  12.645  50.838  1.00  0.00           H  
ATOM   3258  HG3 ARG   217      -9.291  12.205  52.262  1.00  0.00           H  
ATOM   3259  HD2 ARG   217      -6.422  13.249  52.356  1.00  0.00           H  
ATOM   3260  HD3 ARG   217      -7.796  14.307  52.392  1.00  0.00           H  
ATOM   3261  HE  ARG   217      -6.810  12.597  54.523  1.00  0.00           H  
ATOM   3262 HH11 ARG   217     -10.332  14.605  54.973  1.00  0.00           H  
ATOM   3263 HH12 ARG   217      -9.645  14.427  53.375  1.00  0.00           H  
ATOM   3264 HH21 ARG   217      -9.254  13.727  56.805  1.00  0.00           H  
ATOM   3265 HH22 ARG   217      -7.739  12.874  56.616  1.00  0.00           H  
ATOM   3266  N   LEU   218      -7.944   7.568  51.575  0.00  0.00           N  
ATOM   3267  CA  LEU   218      -7.514   6.181  51.389  0.00  0.00           C  
ATOM   3268  C   LEU   218      -8.527   5.475  50.481  0.00  0.00           C  
ATOM   3269  O   LEU   218      -9.715   5.491  50.803  0.00  0.00           O  
ATOM   3270  CB  LEU   218      -7.466   5.462  52.756  0.00  0.00           C  
ATOM   3271  CG  LEU   218      -6.351   5.930  53.716  0.00  0.00           C  
ATOM   3272  CD1 LEU   218      -6.544   5.321  55.118  0.00  0.00           C  
ATOM   3273  CD2 LEU   218      -4.929   5.661  53.181  0.00  0.00           C  
ATOM   3274  H   LEU   218      -8.406   7.766  52.451  1.00  0.00           H  
ATOM   3275  HA  LEU   218      -6.527   6.160  50.927  1.00  0.00           H  
ATOM   3276  HB2 LEU   218      -8.433   5.562  53.250  1.00  0.00           H  
ATOM   3277  HB3 LEU   218      -7.375   4.388  52.594  1.00  0.00           H  
ATOM   3278  HG  LEU   218      -6.453   7.010  53.821  1.00  0.00           H  
ATOM   3279 HD11 LEU   218      -5.747   5.665  55.777  1.00  0.00           H  
ATOM   3280 HD12 LEU   218      -7.508   5.633  55.521  1.00  0.00           H  
ATOM   3281 HD13 LEU   218      -6.515   4.234  55.050  1.00  0.00           H  
ATOM   3282 HD21 LEU   218      -4.195   6.014  53.905  1.00  0.00           H  
ATOM   3283 HD22 LEU   218      -4.796   4.591  53.022  1.00  0.00           H  
ATOM   3284 HD23 LEU   218      -4.790   6.188  52.237  1.00  0.00           H  
ATOM   3285  N   ARG   219      -8.035   4.880  49.379  0.00  0.00           N  
ATOM   3286  CA  ARG   219      -8.811   4.207  48.326  0.00  0.00           C  
ATOM   3287  C   ARG   219      -9.608   5.171  47.413  0.00  0.00           C  
ATOM   3288  O   ARG   219     -10.350   4.691  46.558  0.00  0.00           O  
ATOM   3289  CB  ARG   219      -9.678   3.048  48.899  0.00  0.00           C  
ATOM   3290  CG  ARG   219      -8.833   1.941  49.563  0.00  0.00           C  
ATOM   3291  CD  ARG   219      -9.626   0.950  50.430  0.00  0.00           C  
ATOM   3292  NE  ARG   219      -9.892   1.454  51.788  0.00  0.00           N  
ATOM   3293  CZ  ARG   219      -9.144   1.187  52.875  0.00  0.00           C  
ATOM   3294  NH1 ARG   219      -8.031   0.444  52.797  0.00  0.00           N  
ATOM   3295  NH2 ARG   219      -9.523   1.665  54.065  0.00  0.00           N1+
ATOM   3296  H   ARG   219      -7.039   4.868  49.214  1.00  0.00           H  
ATOM   3297  HA  ARG   219      -8.076   3.730  47.678  1.00  0.00           H  
ATOM   3298  HB2 ARG   219     -10.384   3.450  49.626  1.00  0.00           H  
ATOM   3299  HB3 ARG   219     -10.279   2.615  48.099  1.00  0.00           H  
ATOM   3300  HG2 ARG   219      -8.290   1.392  48.793  1.00  0.00           H  
ATOM   3301  HG3 ARG   219      -8.047   2.398  50.164  1.00  0.00           H  
ATOM   3302  HD2 ARG   219     -10.570   0.714  49.940  1.00  0.00           H  
ATOM   3303  HD3 ARG   219      -9.080   0.008  50.494  1.00  0.00           H  
ATOM   3304  HE  ARG   219     -10.709   2.042  51.869  1.00  0.00           H  
ATOM   3305 HH11 ARG   219      -7.488   0.259  53.629  1.00  0.00           H  
ATOM   3306 HH12 ARG   219      -7.735   0.068  51.907  1.00  0.00           H  
ATOM   3307 HH21 ARG   219      -8.969   1.471  54.887  1.00  0.00           H  
ATOM   3308 HH22 ARG   219     -10.363   2.220  54.142  1.00  0.00           H  
ATOM   3309  N   GLY   220      -9.447   6.496  47.587  0.00  0.00           N  
ATOM   3310  CA  GLY   220     -10.226   7.521  46.890  0.00  0.00           C  
ATOM   3311  C   GLY   220      -9.440   8.154  45.740  0.00  0.00           C  
ATOM   3312  O   GLY   220     -10.036   8.478  44.714  0.00  0.00           O  
ATOM   3313  H   GLY   220      -8.751   6.839  48.233  1.00  0.00           H  
ATOM   3314  HA2 GLY   220     -11.143   7.078  46.501  1.00  0.00           H  
ATOM   3315  HA3 GLY   220     -10.520   8.296  47.597  1.00  0.00           H  
ATOM   3316  N   TYR   221      -8.110   8.304  45.884  0.00  0.00           N  
ATOM   3317  CA  TYR   221      -7.231   8.693  44.778  0.00  0.00           C  
ATOM   3318  C   TYR   221      -6.946   7.505  43.861  0.00  0.00           C  
ATOM   3319  O   TYR   221      -6.918   7.693  42.650  0.00  0.00           O  
ATOM   3320  CB  TYR   221      -5.896   9.261  45.286  0.00  0.00           C  
ATOM   3321  CG  TYR   221      -5.986  10.595  45.993  0.00  0.00           C  
ATOM   3322  CD1 TYR   221      -6.297  11.762  45.265  0.00  0.00           C  
ATOM   3323  CD2 TYR   221      -5.730  10.676  47.377  0.00  0.00           C  
ATOM   3324  CE1 TYR   221      -6.341  13.008  45.919  0.00  0.00           C  
ATOM   3325  CE2 TYR   221      -5.771  11.921  48.031  0.00  0.00           C  
ATOM   3326  CZ  TYR   221      -6.069  13.088  47.299  0.00  0.00           C  
ATOM   3327  OH  TYR   221      -6.081  14.299  47.924  0.00  0.00           O  
ATOM   3328  H   TYR   221      -7.679   8.147  46.784  1.00  0.00           H  
ATOM   3329  HA  TYR   221      -7.734   9.464  44.195  1.00  0.00           H  
ATOM   3330  HB2 TYR   221      -5.423   8.534  45.947  1.00  0.00           H  
ATOM   3331  HB3 TYR   221      -5.198   9.341  44.453  1.00  0.00           H  
ATOM   3332  HD1 TYR   221      -6.502  11.699  44.206  1.00  0.00           H  
ATOM   3333  HD2 TYR   221      -5.501   9.782  47.937  1.00  0.00           H  
ATOM   3334  HE1 TYR   221      -6.582  13.901  45.363  1.00  0.00           H  
ATOM   3335  HE2 TYR   221      -5.575  11.981  49.091  1.00  0.00           H  
ATOM   3336  HH  TYR   221      -5.878  14.182  48.855  1.00  0.00           H  
ATOM   3337  N   SER   222      -6.750   6.307  44.439  0.00  0.00           N  
ATOM   3338  CA  SER   222      -6.482   5.083  43.687  0.00  0.00           C  
ATOM   3339  C   SER   222      -7.620   4.718  42.724  0.00  0.00           C  
ATOM   3340  O   SER   222      -7.331   4.302  41.604  0.00  0.00           O  
ATOM   3341  CB  SER   222      -6.119   3.934  44.649  0.00  0.00           C  
ATOM   3342  OG  SER   222      -7.235   3.412  45.343  0.00  0.00           O  
ATOM   3343  H   SER   222      -6.785   6.220  45.445  1.00  0.00           H  
ATOM   3344  HA  SER   222      -5.599   5.274  43.076  1.00  0.00           H  
ATOM   3345  HB2 SER   222      -5.378   4.284  45.368  1.00  0.00           H  
ATOM   3346  HB3 SER   222      -5.634   3.134  44.091  1.00  0.00           H  
ATOM   3347  HG  SER   222      -6.948   2.703  45.924  1.00  0.00           H  
ATOM   3348  N   THR   223      -8.875   4.944  43.143  0.00  0.00           N  
ATOM   3349  CA  THR   223     -10.044   4.776  42.285  0.00  0.00           C  
ATOM   3350  C   THR   223     -10.212   5.930  41.277  0.00  0.00           C  
ATOM   3351  O   THR   223     -10.847   5.699  40.252  0.00  0.00           O  
ATOM   3352  CB  THR   223     -11.346   4.644  43.111  0.00  0.00           C  
ATOM   3353  CG2 THR   223     -11.390   3.326  43.897  0.00  0.00           C  
ATOM   3354  OG1 THR   223     -11.525   5.729  44.003  0.00  0.00           O  
ATOM   3355  H   THR   223      -9.044   5.244  44.093  1.00  0.00           H  
ATOM   3356  HA  THR   223      -9.913   3.854  41.719  1.00  0.00           H  
ATOM   3357  HB  THR   223     -12.184   4.644  42.414  1.00  0.00           H  
ATOM   3358  HG1 THR   223     -12.341   5.608  44.494  1.00  0.00           H  
ATOM   3359 HG21 THR   223     -12.320   3.271  44.463  1.00  0.00           H  
ATOM   3360 HG22 THR   223     -11.338   2.487  43.204  1.00  0.00           H  
ATOM   3361 HG23 THR   223     -10.544   3.283  44.583  1.00  0.00           H  
ATOM   3362  N   GLY   224      -9.608   7.104  41.530  0.00  0.00           N  
ATOM   3363  CA  GLY   224      -9.619   8.249  40.619  0.00  0.00           C  
ATOM   3364  C   GLY   224      -8.542   8.106  39.535  0.00  0.00           C  
ATOM   3365  O   GLY   224      -8.790   8.451  38.381  0.00  0.00           O  
ATOM   3366  H   GLY   224      -9.106   7.236  42.397  1.00  0.00           H  
ATOM   3367  HA2 GLY   224     -10.599   8.330  40.149  1.00  0.00           H  
ATOM   3368  HA3 GLY   224      -9.444   9.165  41.185  1.00  0.00           H  
ATOM   3369  N   LYS   225      -7.371   7.556  39.896  0.00  0.00           N  
ATOM   3370  CA  LYS   225      -6.303   7.163  38.984  0.00  0.00           C  
ATOM   3371  C   LYS   225      -6.759   6.054  38.025  0.00  0.00           C  
ATOM   3372  O   LYS   225      -6.616   6.217  36.814  0.00  0.00           O  
ATOM   3373  CB  LYS   225      -5.057   6.742  39.791  0.00  0.00           C  
ATOM   3374  CG  LYS   225      -4.357   7.929  40.477  0.00  0.00           C  
ATOM   3375  CD  LYS   225      -3.097   7.533  41.256  0.00  0.00           C  
ATOM   3376  CE  LYS   225      -1.877   7.381  40.340  0.00  0.00           C  
ATOM   3377  NZ  LYS   225      -0.682   6.992  41.102  0.00  0.00           N1+
ATOM   3378  H   LYS   225      -7.174   7.384  40.872  1.00  0.00           H  
ATOM   3379  HA  LYS   225      -6.035   8.035  38.386  1.00  0.00           H  
ATOM   3380  HB2 LYS   225      -5.345   6.007  40.543  1.00  0.00           H  
ATOM   3381  HB3 LYS   225      -4.352   6.238  39.131  1.00  0.00           H  
ATOM   3382  HG2 LYS   225      -4.099   8.678  39.729  1.00  0.00           H  
ATOM   3383  HG3 LYS   225      -5.058   8.422  41.150  1.00  0.00           H  
ATOM   3384  HD2 LYS   225      -3.275   6.595  41.781  1.00  0.00           H  
ATOM   3385  HD3 LYS   225      -2.888   8.287  42.015  1.00  0.00           H  
ATOM   3386  HE2 LYS   225      -2.086   6.626  39.582  1.00  0.00           H  
ATOM   3387  HE3 LYS   225      -1.689   8.323  39.826  1.00  0.00           H  
ATOM   3388  HZ1 LYS   225       0.103   6.899  40.474  1.00  0.00           H  
ATOM   3389  HZ2 LYS   225      -0.478   7.700  41.793  1.00  0.00           H  
ATOM   3390  HZ3 LYS   225      -0.849   6.109  41.564  1.00  0.00           H  
ATOM   3391  N   THR   226      -7.348   4.981  38.582  0.00  0.00           N  
ATOM   3392  CA  THR   226      -7.910   3.847  37.842  0.00  0.00           C  
ATOM   3393  C   THR   226      -8.999   4.269  36.832  0.00  0.00           C  
ATOM   3394  O   THR   226      -9.064   3.686  35.754  0.00  0.00           O  
ATOM   3395  CB  THR   226      -8.495   2.795  38.827  0.00  0.00           C  
ATOM   3396  CG2 THR   226      -9.262   1.612  38.211  0.00  0.00           C  
ATOM   3397  OG1 THR   226      -7.438   2.252  39.593  0.00  0.00           O  
ATOM   3398  H   THR   226      -7.430   4.914  39.586  1.00  0.00           H  
ATOM   3399  HA  THR   226      -7.101   3.373  37.286  1.00  0.00           H  
ATOM   3400  HB  THR   226      -9.171   3.313  39.508  1.00  0.00           H  
ATOM   3401  HG1 THR   226      -7.787   1.600  40.206  1.00  0.00           H  
ATOM   3402 HG21 THR   226      -9.616   0.955  39.005  1.00  0.00           H  
ATOM   3403 HG22 THR   226     -10.114   1.986  37.643  1.00  0.00           H  
ATOM   3404 HG23 THR   226      -8.600   1.055  37.547  1.00  0.00           H  
ATOM   3405  N   THR   227      -9.788   5.304  37.170  0.00  0.00           N  
ATOM   3406  CA  THR   227     -10.849   5.850  36.321  0.00  0.00           C  
ATOM   3407  C   THR   227     -10.318   6.590  35.074  0.00  0.00           C  
ATOM   3408  O   THR   227     -10.961   6.506  34.030  0.00  0.00           O  
ATOM   3409  CB  THR   227     -11.778   6.801  37.122  0.00  0.00           C  
ATOM   3410  CG2 THR   227     -12.839   7.559  36.306  0.00  0.00           C  
ATOM   3411  OG1 THR   227     -12.489   6.061  38.095  0.00  0.00           O  
ATOM   3412  H   THR   227      -9.668   5.759  38.063  1.00  0.00           H  
ATOM   3413  HA  THR   227     -11.455   5.014  35.974  1.00  0.00           H  
ATOM   3414  HB  THR   227     -11.156   7.533  37.637  1.00  0.00           H  
ATOM   3415  HG1 THR   227     -13.063   6.650  38.590  1.00  0.00           H  
ATOM   3416 HG21 THR   227     -13.427   8.191  36.971  1.00  0.00           H  
ATOM   3417 HG22 THR   227     -12.346   8.179  35.557  1.00  0.00           H  
ATOM   3418 HG23 THR   227     -13.495   6.844  35.810  1.00  0.00           H  
ATOM   3419  N   ALA   228      -9.152   7.251  35.177  0.00  0.00           N  
ATOM   3420  CA  ALA   228      -8.477   7.887  34.045  0.00  0.00           C  
ATOM   3421  C   ALA   228      -7.804   6.865  33.118  0.00  0.00           C  
ATOM   3422  O   ALA   228      -7.850   7.044  31.904  0.00  0.00           O  
ATOM   3423  CB  ALA   228      -7.457   8.909  34.559  0.00  0.00           C  
ATOM   3424  H   ALA   228      -8.694   7.329  36.074  1.00  0.00           H  
ATOM   3425  HA  ALA   228      -9.227   8.424  33.464  1.00  0.00           H  
ATOM   3426  HB1 ALA   228      -6.956   9.381  33.714  1.00  0.00           H  
ATOM   3427  HB2 ALA   228      -7.969   9.670  35.148  1.00  0.00           H  
ATOM   3428  HB3 ALA   228      -6.719   8.404  35.182  1.00  0.00           H  
ATOM   3429  N   ILE   229      -7.238   5.795  33.703  0.00  0.00           N  
ATOM   3430  CA  ILE   229      -6.696   4.633  32.994  0.00  0.00           C  
ATOM   3431  C   ILE   229      -7.780   3.939  32.146  0.00  0.00           C  
ATOM   3432  O   ILE   229      -7.591   3.766  30.943  0.00  0.00           O  
ATOM   3433  CB  ILE   229      -6.038   3.632  33.995  0.00  0.00           C  
ATOM   3434  CG1 ILE   229      -4.756   4.258  34.596  0.00  0.00           C  
ATOM   3435  CG2 ILE   229      -5.748   2.227  33.418  0.00  0.00           C  
ATOM   3436  CD1 ILE   229      -4.174   3.503  35.802  0.00  0.00           C  
ATOM   3437  H   ILE   229      -7.162   5.750  34.709  1.00  0.00           H  
ATOM   3438  HA  ILE   229      -5.919   4.988  32.317  1.00  0.00           H  
ATOM   3439  HB  ILE   229      -6.741   3.499  34.817  1.00  0.00           H  
ATOM   3440 HG12 ILE   229      -3.996   4.338  33.819  1.00  0.00           H  
ATOM   3441 HG13 ILE   229      -4.958   5.291  34.880  1.00  0.00           H  
ATOM   3442 HG21 ILE   229      -5.292   1.604  34.187  1.00  0.00           H  
ATOM   3443 HG22 ILE   229      -6.681   1.770  33.088  1.00  0.00           H  
ATOM   3444 HG23 ILE   229      -5.068   2.314  32.571  1.00  0.00           H  
ATOM   3445 HD11 ILE   229      -3.278   4.016  36.154  1.00  0.00           H  
ATOM   3446 HD12 ILE   229      -4.912   3.472  36.603  1.00  0.00           H  
ATOM   3447 HD13 ILE   229      -3.917   2.486  35.506  1.00  0.00           H  
ATOM   3448  N   LEU   230      -8.923   3.642  32.785  0.00  0.00           N  
ATOM   3449  CA  LEU   230     -10.142   3.151  32.146  0.00  0.00           C  
ATOM   3450  C   LEU   230     -10.631   4.081  31.031  0.00  0.00           C  
ATOM   3451  O   LEU   230     -10.911   3.591  29.940  0.00  0.00           O  
ATOM   3452  CB  LEU   230     -11.235   2.959  33.214  0.00  0.00           C  
ATOM   3453  CG  LEU   230     -10.995   1.740  34.122  0.00  0.00           C  
ATOM   3454  CD1 LEU   230     -11.877   1.815  35.375  0.00  0.00           C  
ATOM   3455  CD2 LEU   230     -11.181   0.409  33.370  0.00  0.00           C  
ATOM   3456  H   LEU   230      -8.986   3.753  33.786  1.00  0.00           H  
ATOM   3457  HA  LEU   230      -9.925   2.178  31.705  1.00  0.00           H  
ATOM   3458  HB2 LEU   230     -11.304   3.858  33.826  1.00  0.00           H  
ATOM   3459  HB3 LEU   230     -12.204   2.862  32.726  1.00  0.00           H  
ATOM   3460  HG  LEU   230      -9.958   1.782  34.454  1.00  0.00           H  
ATOM   3461 HD11 LEU   230     -11.692   0.943  36.002  1.00  0.00           H  
ATOM   3462 HD12 LEU   230     -11.641   2.721  35.932  1.00  0.00           H  
ATOM   3463 HD13 LEU   230     -12.927   1.834  35.080  1.00  0.00           H  
ATOM   3464 HD21 LEU   230     -11.002  -0.422  34.052  1.00  0.00           H  
ATOM   3465 HD22 LEU   230     -12.198   0.348  32.983  1.00  0.00           H  
ATOM   3466 HD23 LEU   230     -10.474   0.358  32.542  1.00  0.00           H  
ATOM   3467  N   PHE   231     -10.653   5.397  31.303  0.00  0.00           N  
ATOM   3468  CA  PHE   231     -11.030   6.427  30.338  0.00  0.00           C  
ATOM   3469  C   PHE   231     -10.124   6.460  29.098  0.00  0.00           C  
ATOM   3470  O   PHE   231     -10.642   6.705  28.017  0.00  0.00           O  
ATOM   3471  CB  PHE   231     -11.120   7.797  31.036  0.00  0.00           C  
ATOM   3472  CG  PHE   231     -11.707   8.908  30.190  0.00  0.00           C  
ATOM   3473  CD1 PHE   231     -13.084   8.882  29.885  0.00  0.00           C  
ATOM   3474  CD2 PHE   231     -10.891   9.911  29.626  0.00  0.00           C  
ATOM   3475  CE1 PHE   231     -13.631   9.858  29.065  0.00  0.00           C  
ATOM   3476  CE2 PHE   231     -11.465  10.896  28.829  0.00  0.00           C  
ATOM   3477  CZ  PHE   231     -12.827  10.868  28.552  0.00  0.00           C  
ATOM   3478  H   PHE   231     -10.399   5.728  32.223  1.00  0.00           H  
ATOM   3479  HA  PHE   231     -12.034   6.182  29.990  1.00  0.00           H  
ATOM   3480  HB2 PHE   231     -11.699   7.698  31.953  1.00  0.00           H  
ATOM   3481  HB3 PHE   231     -10.128   8.092  31.380  1.00  0.00           H  
ATOM   3482  HD1 PHE   231     -13.712   8.103  30.291  1.00  0.00           H  
ATOM   3483  HD2 PHE   231      -9.827   9.911  29.813  1.00  0.00           H  
ATOM   3484  HE1 PHE   231     -14.683   9.832  28.823  1.00  0.00           H  
ATOM   3485  HE2 PHE   231     -10.852  11.687  28.423  1.00  0.00           H  
ATOM   3486  HZ  PHE   231     -13.260  11.640  27.933  1.00  0.00           H  
ATOM   3487  N   THR   232      -8.827   6.154  29.266  0.00  0.00           N  
ATOM   3488  CA  THR   232      -7.835   6.043  28.199  0.00  0.00           C  
ATOM   3489  C   THR   232      -8.013   4.772  27.335  0.00  0.00           C  
ATOM   3490  O   THR   232      -7.910   4.877  26.117  0.00  0.00           O  
ATOM   3491  CB  THR   232      -6.391   6.068  28.769  0.00  0.00           C  
ATOM   3492  CG2 THR   232      -5.279   6.145  27.708  0.00  0.00           C  
ATOM   3493  OG1 THR   232      -6.233   7.192  29.613  0.00  0.00           O  
ATOM   3494  H   THR   232      -8.466   5.979  30.193  1.00  0.00           H  
ATOM   3495  HA  THR   232      -7.950   6.908  27.546  1.00  0.00           H  
ATOM   3496  HB  THR   232      -6.239   5.167  29.363  1.00  0.00           H  
ATOM   3497  HG1 THR   232      -5.339   7.206  29.964  1.00  0.00           H  
ATOM   3498 HG21 THR   232      -4.307   6.158  28.200  1.00  0.00           H  
ATOM   3499 HG22 THR   232      -5.342   5.277  27.052  1.00  0.00           H  
ATOM   3500 HG23 THR   232      -5.400   7.054  27.119  1.00  0.00           H  
ATOM   3501  N   ILE   233      -8.329   3.619  27.956  0.00  0.00           N  
ATOM   3502  CA  ILE   233      -8.611   2.340  27.284  0.00  0.00           C  
ATOM   3503  C   ILE   233      -9.809   2.446  26.321  0.00  0.00           C  
ATOM   3504  O   ILE   233      -9.696   2.146  25.134  0.00  0.00           O  
ATOM   3505  CB  ILE   233      -8.860   1.198  28.330  0.00  0.00           C  
ATOM   3506  CG1 ILE   233      -7.541   0.786  29.021  0.00  0.00           C  
ATOM   3507  CG2 ILE   233      -9.606  -0.059  27.811  0.00  0.00           C  
ATOM   3508  CD1 ILE   233      -7.733   0.162  30.411  0.00  0.00           C  
ATOM   3509  H   ILE   233      -8.388   3.587  28.963  1.00  0.00           H  
ATOM   3510  HA  ILE   233      -7.734   2.070  26.697  1.00  0.00           H  
ATOM   3511  HB  ILE   233      -9.491   1.628  29.107  1.00  0.00           H  
ATOM   3512 HG12 ILE   233      -7.000   0.088  28.383  1.00  0.00           H  
ATOM   3513 HG13 ILE   233      -6.889   1.656  29.103  1.00  0.00           H  
ATOM   3514 HG21 ILE   233      -9.718  -0.776  28.624  1.00  0.00           H  
ATOM   3515 HG22 ILE   233     -10.591   0.229  27.443  1.00  0.00           H  
ATOM   3516 HG23 ILE   233      -9.034  -0.513  27.002  1.00  0.00           H  
ATOM   3517 HD11 ILE   233      -6.761  -0.100  30.829  1.00  0.00           H  
ATOM   3518 HD12 ILE   233      -8.230   0.877  31.066  1.00  0.00           H  
ATOM   3519 HD13 ILE   233      -8.344  -0.737  30.324  1.00  0.00           H  
ATOM   3520  N   THR   234     -10.928   2.915  26.876  0.00  0.00           N  
ATOM   3521  CA  THR   234     -12.186   3.114  26.180  0.00  0.00           C  
ATOM   3522  C   THR   234     -12.148   4.316  25.205  0.00  0.00           C  
ATOM   3523  O   THR   234     -12.800   4.225  24.164  0.00  0.00           O  
ATOM   3524  CB  THR   234     -13.318   3.257  27.222  0.00  0.00           C  
ATOM   3525  CG2 THR   234     -13.466   1.992  28.090  0.00  0.00           C  
ATOM   3526  OG1 THR   234     -13.088   4.356  28.083  0.00  0.00           O  
ATOM   3527  H   THR   234     -10.941   3.162  27.856  1.00  0.00           H  
ATOM   3528  HA  THR   234     -12.386   2.217  25.593  1.00  0.00           H  
ATOM   3529  HB  THR   234     -14.256   3.424  26.692  1.00  0.00           H  
ATOM   3530  HG1 THR   234     -13.805   4.421  28.718  1.00  0.00           H  
ATOM   3531 HG21 THR   234     -14.273   2.136  28.809  1.00  0.00           H  
ATOM   3532 HG22 THR   234     -13.697   1.138  27.453  1.00  0.00           H  
ATOM   3533 HG23 THR   234     -12.534   1.805  28.623  1.00  0.00           H  
ATOM   3534  N   SER   235     -11.323   5.352  25.474  0.00  0.00           N  
ATOM   3535  CA  SER   235     -11.031   6.442  24.533  0.00  0.00           C  
ATOM   3536  C   SER   235     -10.337   5.969  23.258  0.00  0.00           C  
ATOM   3537  O   SER   235     -10.684   6.491  22.208  0.00  0.00           O  
ATOM   3538  CB  SER   235     -10.195   7.571  25.167  0.00  0.00           C  
ATOM   3539  OG  SER   235     -11.019   8.442  25.910  0.00  0.00           O  
ATOM   3540  H   SER   235     -10.862   5.411  26.371  1.00  0.00           H  
ATOM   3541  HA  SER   235     -11.986   6.876  24.237  1.00  0.00           H  
ATOM   3542  HB2 SER   235      -9.439   7.139  25.823  1.00  0.00           H  
ATOM   3543  HB3 SER   235      -9.688   8.133  24.382  1.00  0.00           H  
ATOM   3544  HG  SER   235     -10.484   9.138  26.298  1.00  0.00           H  
ATOM   3545  N   ILE   236      -9.387   5.022  23.350  0.00  0.00           N  
ATOM   3546  CA  ILE   236      -8.615   4.594  22.184  0.00  0.00           C  
ATOM   3547  C   ILE   236      -9.384   3.653  21.244  0.00  0.00           C  
ATOM   3548  O   ILE   236      -9.261   3.831  20.035  0.00  0.00           O  
ATOM   3549  CB  ILE   236      -7.234   3.993  22.521  0.00  0.00           C  
ATOM   3550  CG1 ILE   236      -7.228   2.673  23.312  0.00  0.00           C  
ATOM   3551  CG2 ILE   236      -6.291   5.045  23.134  0.00  0.00           C  
ATOM   3552  CD1 ILE   236      -5.945   1.871  23.096  0.00  0.00           C  
ATOM   3553  H   ILE   236      -9.192   4.587  24.240  1.00  0.00           H  
ATOM   3554  HA  ILE   236      -8.417   5.498  21.608  1.00  0.00           H  
ATOM   3555  HB  ILE   236      -6.791   3.746  21.557  1.00  0.00           H  
ATOM   3556 HG12 ILE   236      -7.348   2.885  24.374  1.00  0.00           H  
ATOM   3557 HG13 ILE   236      -8.086   2.069  23.016  1.00  0.00           H  
ATOM   3558 HG21 ILE   236      -5.329   4.584  23.358  1.00  0.00           H  
ATOM   3559 HG22 ILE   236      -6.146   5.861  22.426  1.00  0.00           H  
ATOM   3560 HG23 ILE   236      -6.728   5.435  24.053  1.00  0.00           H  
ATOM   3561 HD11 ILE   236      -5.990   0.949  23.675  1.00  0.00           H  
ATOM   3562 HD12 ILE   236      -5.839   1.631  22.038  1.00  0.00           H  
ATOM   3563 HD13 ILE   236      -5.088   2.461  23.421  1.00  0.00           H  
ATOM   3564  N   PHE   237     -10.239   2.768  21.794  0.00  0.00           N  
ATOM   3565  CA  PHE   237     -11.224   1.989  21.031  0.00  0.00           C  
ATOM   3566  C   PHE   237     -12.183   2.850  20.185  0.00  0.00           C  
ATOM   3567  O   PHE   237     -12.613   2.394  19.127  0.00  0.00           O  
ATOM   3568  CB  PHE   237     -12.023   1.062  21.973  0.00  0.00           C  
ATOM   3569  CG  PHE   237     -11.290  -0.179  22.448  0.00  0.00           C  
ATOM   3570  CD1 PHE   237     -10.844  -1.139  21.518  0.00  0.00           C  
ATOM   3571  CD2 PHE   237     -11.066  -0.405  23.821  0.00  0.00           C  
ATOM   3572  CE1 PHE   237     -10.249  -2.314  21.957  0.00  0.00           C  
ATOM   3573  CE2 PHE   237     -10.466  -1.584  24.241  0.00  0.00           C  
ATOM   3574  CZ  PHE   237     -10.069  -2.540  23.314  0.00  0.00           C  
ATOM   3575  H   PHE   237     -10.228   2.607  22.791  1.00  0.00           H  
ATOM   3576  HA  PHE   237     -10.670   1.351  20.343  1.00  0.00           H  
ATOM   3577  HB2 PHE   237     -12.362   1.633  22.837  1.00  0.00           H  
ATOM   3578  HB3 PHE   237     -12.952   0.768  21.485  1.00  0.00           H  
ATOM   3579  HD1 PHE   237     -10.963  -0.961  20.459  1.00  0.00           H  
ATOM   3580  HD2 PHE   237     -11.362   0.340  24.546  1.00  0.00           H  
ATOM   3581  HE1 PHE   237      -9.924  -3.055  21.242  1.00  0.00           H  
ATOM   3582  HE2 PHE   237     -10.304  -1.762  25.294  1.00  0.00           H  
ATOM   3583  HZ  PHE   237      -9.621  -3.461  23.654  1.00  0.00           H  
ATOM   3584  N   ALA   238     -12.449   4.088  20.638  0.00  0.00           N  
ATOM   3585  CA  ALA   238     -13.159   5.117  19.887  0.00  0.00           C  
ATOM   3586  C   ALA   238     -12.218   5.931  18.970  0.00  0.00           C  
ATOM   3587  O   ALA   238     -12.429   5.930  17.762  0.00  0.00           O  
ATOM   3588  CB  ALA   238     -13.928   6.017  20.870  0.00  0.00           C  
ATOM   3589  H   ALA   238     -12.151   4.362  21.563  1.00  0.00           H  
ATOM   3590  HA  ALA   238     -13.891   4.619  19.252  1.00  0.00           H  
ATOM   3591  HB1 ALA   238     -14.461   6.789  20.316  1.00  0.00           H  
ATOM   3592  HB2 ALA   238     -14.642   5.415  21.432  1.00  0.00           H  
ATOM   3593  HB3 ALA   238     -13.225   6.485  21.560  1.00  0.00           H  
ATOM   3594  N   THR   239     -11.217   6.623  19.543  0.00  0.00           N  
ATOM   3595  CA  THR   239     -10.346   7.614  18.892  0.00  0.00           C  
ATOM   3596  C   THR   239      -9.496   7.065  17.733  0.00  0.00           C  
ATOM   3597  O   THR   239      -9.498   7.658  16.654  0.00  0.00           O  
ATOM   3598  CB  THR   239      -9.361   8.265  19.913  0.00  0.00           C  
ATOM   3599  CG2 THR   239      -8.317   9.247  19.342  0.00  0.00           C  
ATOM   3600  OG1 THR   239     -10.093   8.955  20.904  0.00  0.00           O  
ATOM   3601  H   THR   239     -11.001   6.483  20.520  1.00  0.00           H  
ATOM   3602  HA  THR   239     -10.982   8.405  18.493  1.00  0.00           H  
ATOM   3603  HB  THR   239      -8.818   7.459  20.406  1.00  0.00           H  
ATOM   3604  HG1 THR   239      -9.486   9.355  21.531  1.00  0.00           H  
ATOM   3605 HG21 THR   239      -7.696   9.628  20.153  1.00  0.00           H  
ATOM   3606 HG22 THR   239      -7.690   8.731  18.616  1.00  0.00           H  
ATOM   3607 HG23 THR   239      -8.828  10.078  18.855  1.00  0.00           H  
ATOM   3608  N   LEU   240      -8.763   5.969  17.982  0.00  0.00           N  
ATOM   3609  CA  LEU   240      -7.805   5.398  17.032  0.00  0.00           C  
ATOM   3610  C   LEU   240      -8.486   4.732  15.823  0.00  0.00           C  
ATOM   3611  O   LEU   240      -7.874   4.629  14.760  0.00  0.00           O  
ATOM   3612  CB  LEU   240      -6.898   4.377  17.754  0.00  0.00           C  
ATOM   3613  CG  LEU   240      -6.043   4.906  18.930  0.00  0.00           C  
ATOM   3614  CD1 LEU   240      -5.123   3.784  19.443  0.00  0.00           C  
ATOM   3615  CD2 LEU   240      -5.233   6.179  18.616  0.00  0.00           C  
ATOM   3616  H   LEU   240      -8.856   5.490  18.867  1.00  0.00           H  
ATOM   3617  HA  LEU   240      -7.175   6.206  16.661  1.00  0.00           H  
ATOM   3618  HB2 LEU   240      -7.505   3.541  18.100  1.00  0.00           H  
ATOM   3619  HB3 LEU   240      -6.246   3.897  17.024  1.00  0.00           H  
ATOM   3620  HG  LEU   240      -6.729   5.154  19.740  1.00  0.00           H  
ATOM   3621 HD11 LEU   240      -4.521   4.157  20.271  1.00  0.00           H  
ATOM   3622 HD12 LEU   240      -5.729   2.945  19.785  1.00  0.00           H  
ATOM   3623 HD13 LEU   240      -4.468   3.454  18.637  1.00  0.00           H  
ATOM   3624 HD21 LEU   240      -4.665   6.476  19.498  1.00  0.00           H  
ATOM   3625 HD22 LEU   240      -4.548   5.981  17.792  1.00  0.00           H  
ATOM   3626 HD23 LEU   240      -5.914   6.983  18.336  1.00  0.00           H  
ATOM   3627  N   TRP   241      -9.744   4.315  16.023  0.00  0.00           N  
ATOM   3628  CA  TRP   241     -10.608   3.694  15.030  0.00  0.00           C  
ATOM   3629  C   TRP   241     -11.513   4.727  14.339  0.00  0.00           C  
ATOM   3630  O   TRP   241     -12.117   4.374  13.332  0.00  0.00           O  
ATOM   3631  CB  TRP   241     -11.412   2.562  15.705  0.00  0.00           C  
ATOM   3632  CG  TRP   241     -10.573   1.475  16.322  0.00  0.00           C  
ATOM   3633  CD1 TRP   241      -9.859   1.596  17.462  0.00  0.00           C  
ATOM   3634  CD2 TRP   241     -10.301   0.124  15.836  0.00  0.00           C  
ATOM   3635  CE2 TRP   241      -9.388  -0.509  16.737  0.00  0.00           C  
ATOM   3636  CE3 TRP   241     -10.737  -0.640  14.729  0.00  0.00           C  
ATOM   3637  NE1 TRP   241      -9.161   0.438  17.707  0.00  0.00           N  
ATOM   3638  CZ2 TRP   241      -8.921  -1.821  16.544  0.00  0.00           C  
ATOM   3639  CZ3 TRP   241     -10.288  -1.960  14.535  0.00  0.00           C  
ATOM   3640  CH2 TRP   241      -9.378  -2.554  15.434  0.00  0.00           C  
ATOM   3641  H   TRP   241     -10.173   4.421  16.931  1.00  0.00           H  
ATOM   3642  HA  TRP   241      -9.972   3.244  14.267  1.00  0.00           H  
ATOM   3643  HB2 TRP   241     -12.095   2.122  14.978  1.00  0.00           H  
ATOM   3644  HB3 TRP   241     -12.066   2.988  16.465  1.00  0.00           H  
ATOM   3645  HD1 TRP   241      -9.899   2.515  18.028  1.00  0.00           H  
ATOM   3646  HE1 TRP   241      -8.572   0.368  18.525  1.00  0.00           H  
ATOM   3647  HE3 TRP   241     -11.425  -0.212  14.015  1.00  0.00           H  
ATOM   3648  HZ2 TRP   241      -8.220  -2.252  17.243  1.00  0.00           H  
ATOM   3649  HZ3 TRP   241     -10.640  -2.532  13.689  1.00  0.00           H  
ATOM   3650  HH2 TRP   241      -9.033  -3.564  15.275  1.00  0.00           H  
ATOM   3651  N   ALA   242     -11.563   5.981  14.829  0.00  0.00           N  
ATOM   3652  CA  ALA   242     -12.343   7.067  14.231  0.00  0.00           C  
ATOM   3653  C   ALA   242     -12.064   7.347  12.734  0.00  0.00           C  
ATOM   3654  O   ALA   242     -13.043   7.320  11.988  0.00  0.00           O  
ATOM   3655  CB  ALA   242     -12.249   8.344  15.078  0.00  0.00           C  
ATOM   3656  H   ALA   242     -11.042   6.220  15.660  1.00  0.00           H  
ATOM   3657  HA  ALA   242     -13.385   6.750  14.285  1.00  0.00           H  
ATOM   3658  HB1 ALA   242     -12.837   9.135  14.612  1.00  0.00           H  
ATOM   3659  HB2 ALA   242     -12.636   8.147  16.078  1.00  0.00           H  
ATOM   3660  HB3 ALA   242     -11.208   8.659  15.148  1.00  0.00           H  
ATOM   3661  N   PRO   243     -10.791   7.530  12.283  0.00  0.00           N  
ATOM   3662  CA  PRO   243     -10.499   7.768  10.848  0.00  0.00           C  
ATOM   3663  C   PRO   243     -10.775   6.582   9.895  0.00  0.00           C  
ATOM   3664  O   PRO   243     -10.817   6.781   8.681  0.00  0.00           O  
ATOM   3665  CB  PRO   243      -9.025   8.204  10.830  0.00  0.00           C  
ATOM   3666  CG  PRO   243      -8.417   7.584  12.076  0.00  0.00           C  
ATOM   3667  CD  PRO   243      -9.562   7.639  13.081  0.00  0.00           C  
ATOM   3668  HA  PRO   243     -11.104   8.612  10.518  1.00  0.00           H  
ATOM   3669  HB2 PRO   243      -8.537   7.792   9.946  1.00  0.00           H  
ATOM   3670  HB3 PRO   243      -8.969   9.290  10.902  1.00  0.00           H  
ATOM   3671  HG2 PRO   243      -8.166   6.543  11.874  1.00  0.00           H  
ATOM   3672  HG3 PRO   243      -7.599   8.213  12.428  1.00  0.00           H  
ATOM   3673  HD2 PRO   243      -9.492   6.786  13.756  1.00  0.00           H  
ATOM   3674  HD3 PRO   243      -9.548   8.601  13.594  1.00  0.00           H  
ATOM   3675  N   ARG   244     -10.980   5.385  10.463  0.00  0.00           N  
ATOM   3676  CA  ARG   244     -11.209   4.134   9.753  0.00  0.00           C  
ATOM   3677  C   ARG   244     -12.698   3.829   9.549  0.00  0.00           C  
ATOM   3678  O   ARG   244     -13.046   3.357   8.469  0.00  0.00           O  
ATOM   3679  CB  ARG   244     -10.441   3.039  10.513  0.00  0.00           C  
ATOM   3680  CG  ARG   244     -10.790   1.588  10.165  0.00  0.00           C  
ATOM   3681  CD  ARG   244      -9.712   0.632  10.689  0.00  0.00           C  
ATOM   3682  NE  ARG   244     -10.197  -0.748  10.731  0.00  0.00           N  
ATOM   3683  CZ  ARG   244      -9.465  -1.873  10.800  0.00  0.00           C  
ATOM   3684  NH1 ARG   244      -8.128  -1.878  10.727  0.00  0.00           N  
ATOM   3685  NH2 ARG   244     -10.103  -3.034  10.960  0.00  0.00           N1+
ATOM   3686  H   ARG   244     -10.984   5.298  11.469  1.00  0.00           H  
ATOM   3687  HA  ARG   244     -10.755   4.229   8.766  1.00  0.00           H  
ATOM   3688  HB2 ARG   244      -9.370   3.192  10.379  1.00  0.00           H  
ATOM   3689  HB3 ARG   244     -10.566   3.191  11.585  1.00  0.00           H  
ATOM   3690  HG2 ARG   244     -11.751   1.330  10.609  1.00  0.00           H  
ATOM   3691  HG3 ARG   244     -10.873   1.484   9.084  1.00  0.00           H  
ATOM   3692  HD2 ARG   244      -8.834   0.689  10.047  1.00  0.00           H  
ATOM   3693  HD3 ARG   244      -9.409   0.941  11.690  1.00  0.00           H  
ATOM   3694  HE  ARG   244     -11.205  -0.803  10.703  1.00  0.00           H  
ATOM   3695 HH11 ARG   244      -7.623  -2.750  10.784  1.00  0.00           H  
ATOM   3696 HH12 ARG   244      -7.625  -1.009  10.616  1.00  0.00           H  
ATOM   3697 HH21 ARG   244      -9.578  -3.895  11.015  1.00  0.00           H  
ATOM   3698 HH22 ARG   244     -11.111  -3.051  11.027  1.00  0.00           H  
ATOM   3699  N   ILE   245     -13.551   4.122  10.547  0.00  0.00           N  
ATOM   3700  CA  ILE   245     -15.008   3.990  10.445  0.00  0.00           C  
ATOM   3701  C   ILE   245     -15.565   4.942   9.370  0.00  0.00           C  
ATOM   3702  O   ILE   245     -16.335   4.495   8.527  0.00  0.00           O  
ATOM   3703  CB  ILE   245     -15.718   4.266  11.803  0.00  0.00           C  
ATOM   3704  CG1 ILE   245     -15.249   3.302  12.919  0.00  0.00           C  
ATOM   3705  CG2 ILE   245     -17.259   4.276  11.733  0.00  0.00           C  
ATOM   3706  CD1 ILE   245     -15.782   1.864  12.846  0.00  0.00           C  
ATOM   3707  H   ILE   245     -13.197   4.455  11.432  1.00  0.00           H  
ATOM   3708  HA  ILE   245     -15.236   2.968  10.144  1.00  0.00           H  
ATOM   3709  HB  ILE   245     -15.416   5.267  12.112  1.00  0.00           H  
ATOM   3710 HG12 ILE   245     -14.160   3.280  12.940  1.00  0.00           H  
ATOM   3711 HG13 ILE   245     -15.498   3.728  13.890  1.00  0.00           H  
ATOM   3712 HG21 ILE   245     -17.667   4.476  12.724  1.00  0.00           H  
ATOM   3713 HG22 ILE   245     -17.587   5.053  11.042  1.00  0.00           H  
ATOM   3714 HG23 ILE   245     -17.614   3.307  11.384  1.00  0.00           H  
ATOM   3715 HD11 ILE   245     -15.384   1.285  13.680  1.00  0.00           H  
ATOM   3716 HD12 ILE   245     -16.871   1.876  12.900  1.00  0.00           H  
ATOM   3717 HD13 ILE   245     -15.471   1.407  11.906  1.00  0.00           H  
ATOM   3718  N   ILE   246     -15.082   6.196   9.352  0.00  0.00           N  
ATOM   3719  CA  ILE   246     -15.411   7.164   8.307  0.00  0.00           C  
ATOM   3720  C   ILE   246     -14.806   6.823   6.928  0.00  0.00           C  
ATOM   3721  O   ILE   246     -15.385   7.261   5.937  0.00  0.00           O  
ATOM   3722  CB  ILE   246     -15.054   8.623   8.702  0.00  0.00           C  
ATOM   3723  CG1 ILE   246     -13.541   8.878   8.875  0.00  0.00           C  
ATOM   3724  CG2 ILE   246     -15.852   9.035   9.954  0.00  0.00           C  
ATOM   3725  CD1 ILE   246     -13.188  10.294   9.353  0.00  0.00           C  
ATOM   3726  H   ILE   246     -14.460   6.509  10.084  1.00  0.00           H  
ATOM   3727  HA  ILE   246     -16.494   7.132   8.186  1.00  0.00           H  
ATOM   3728  HB  ILE   246     -15.391   9.263   7.887  1.00  0.00           H  
ATOM   3729 HG12 ILE   246     -13.129   8.148   9.572  1.00  0.00           H  
ATOM   3730 HG13 ILE   246     -13.031   8.677   7.932  1.00  0.00           H  
ATOM   3731 HG21 ILE   246     -15.598  10.059  10.227  1.00  0.00           H  
ATOM   3732 HG22 ILE   246     -16.920   8.970   9.743  1.00  0.00           H  
ATOM   3733 HG23 ILE   246     -15.605   8.367  10.780  1.00  0.00           H  
ATOM   3734 HD11 ILE   246     -12.106  10.387   9.448  1.00  0.00           H  
ATOM   3735 HD12 ILE   246     -13.552  11.024   8.631  1.00  0.00           H  
ATOM   3736 HD13 ILE   246     -13.654  10.478  10.321  1.00  0.00           H  
ATOM   3737  N   MET   247     -13.730   6.013   6.853  0.00  0.00           N  
ATOM   3738  CA  MET   247     -13.249   5.496   5.567  0.00  0.00           C  
ATOM   3739  C   MET   247     -14.116   4.349   5.038  0.00  0.00           C  
ATOM   3740  O   MET   247     -14.415   4.303   3.846  0.00  0.00           O  
ATOM   3741  CB  MET   247     -11.771   5.071   5.640  0.00  0.00           C  
ATOM   3742  CG  MET   247     -11.143   4.912   4.247  0.00  0.00           C  
ATOM   3743  SD  MET   247     -11.172   6.469   3.314  0.00  0.00           S  
ATOM   3744  CE  MET   247     -10.176   6.013   1.891  0.00  0.00           C  
ATOM   3745  H   MET   247     -13.236   5.750   7.694  1.00  0.00           H  
ATOM   3746  HA  MET   247     -13.316   6.311   4.846  1.00  0.00           H  
ATOM   3747  HB2 MET   247     -11.209   5.812   6.208  1.00  0.00           H  
ATOM   3748  HB3 MET   247     -11.691   4.130   6.184  1.00  0.00           H  
ATOM   3749  HG2 MET   247     -11.684   4.146   3.691  1.00  0.00           H  
ATOM   3750  HG3 MET   247     -10.113   4.570   4.350  1.00  0.00           H  
ATOM   3751  HE1 MET   247     -10.095   6.865   1.216  1.00  0.00           H  
ATOM   3752  HE2 MET   247      -9.181   5.718   2.223  1.00  0.00           H  
ATOM   3753  HE3 MET   247     -10.647   5.180   1.370  1.00  0.00           H  
ATOM   3754  N   ILE   248     -14.522   3.464   5.958  0.00  0.00           N  
ATOM   3755  CA  ILE   248     -15.483   2.392   5.736  0.00  0.00           C  
ATOM   3756  C   ILE   248     -16.865   2.929   5.314  0.00  0.00           C  
ATOM   3757  O   ILE   248     -17.478   2.320   4.443  0.00  0.00           O  
ATOM   3758  CB  ILE   248     -15.574   1.471   6.990  0.00  0.00           C  
ATOM   3759  CG1 ILE   248     -14.300   0.599   7.098  0.00  0.00           C  
ATOM   3760  CG2 ILE   248     -16.838   0.591   7.100  0.00  0.00           C  
ATOM   3761  CD1 ILE   248     -14.004   0.095   8.518  0.00  0.00           C  
ATOM   3762  H   ILE   248     -14.157   3.509   6.898  1.00  0.00           H  
ATOM   3763  HA  ILE   248     -15.106   1.784   4.913  1.00  0.00           H  
ATOM   3764  HB  ILE   248     -15.576   2.129   7.859  1.00  0.00           H  
ATOM   3765 HG12 ILE   248     -14.387  -0.253   6.423  1.00  0.00           H  
ATOM   3766 HG13 ILE   248     -13.444   1.163   6.728  1.00  0.00           H  
ATOM   3767 HG21 ILE   248     -16.789  -0.005   8.011  1.00  0.00           H  
ATOM   3768 HG22 ILE   248     -17.723   1.226   7.129  1.00  0.00           H  
ATOM   3769 HG23 ILE   248     -16.896  -0.072   6.236  1.00  0.00           H  
ATOM   3770 HD11 ILE   248     -13.096  -0.508   8.507  1.00  0.00           H  
ATOM   3771 HD12 ILE   248     -13.867   0.946   9.184  1.00  0.00           H  
ATOM   3772 HD13 ILE   248     -14.838  -0.511   8.870  1.00  0.00           H  
ATOM   3773  N   LEU   249     -17.291   4.088   5.853  0.00  0.00           N  
ATOM   3774  CA  LEU   249     -18.470   4.817   5.379  0.00  0.00           C  
ATOM   3775  C   LEU   249     -18.244   5.426   3.988  0.00  0.00           C  
ATOM   3776  O   LEU   249     -19.124   5.285   3.146  0.00  0.00           O  
ATOM   3777  CB  LEU   249     -18.895   5.924   6.369  0.00  0.00           C  
ATOM   3778  CG  LEU   249     -19.476   5.424   7.709  0.00  0.00           C  
ATOM   3779  CD1 LEU   249     -19.750   6.603   8.667  0.00  0.00           C  
ATOM   3780  CD2 LEU   249     -20.714   4.526   7.525  0.00  0.00           C  
ATOM   3781  H   LEU   249     -16.790   4.500   6.627  1.00  0.00           H  
ATOM   3782  HA  LEU   249     -19.292   4.106   5.302  1.00  0.00           H  
ATOM   3783  HB2 LEU   249     -18.045   6.577   6.566  1.00  0.00           H  
ATOM   3784  HB3 LEU   249     -19.619   6.581   5.886  1.00  0.00           H  
ATOM   3785  HG  LEU   249     -18.706   4.809   8.176  1.00  0.00           H  
ATOM   3786 HD11 LEU   249     -20.158   6.223   9.604  1.00  0.00           H  
ATOM   3787 HD12 LEU   249     -18.819   7.134   8.866  1.00  0.00           H  
ATOM   3788 HD13 LEU   249     -20.466   7.285   8.209  1.00  0.00           H  
ATOM   3789 HD21 LEU   249     -21.078   4.204   8.500  1.00  0.00           H  
ATOM   3790 HD22 LEU   249     -21.496   5.085   7.012  1.00  0.00           H  
ATOM   3791 HD23 LEU   249     -20.444   3.652   6.932  1.00  0.00           H  
ATOM   3792  N   TYR   250     -17.072   6.050   3.752  0.00  0.00           N  
ATOM   3793  CA  TYR   250     -16.705   6.670   2.467  0.00  0.00           C  
ATOM   3794  C   TYR   250     -16.713   5.667   1.300  0.00  0.00           C  
ATOM   3795  O   TYR   250     -17.098   6.029   0.188  0.00  0.00           O  
ATOM   3796  CB  TYR   250     -15.330   7.372   2.575  0.00  0.00           C  
ATOM   3797  CG  TYR   250     -15.019   8.348   1.448  0.00  0.00           C  
ATOM   3798  CD1 TYR   250     -15.306   9.718   1.620  0.00  0.00           C  
ATOM   3799  CD2 TYR   250     -14.455   7.904   0.231  0.00  0.00           C  
ATOM   3800  CE1 TYR   250     -15.052  10.631   0.579  0.00  0.00           C  
ATOM   3801  CE2 TYR   250     -14.219   8.814  -0.819  0.00  0.00           C  
ATOM   3802  CZ  TYR   250     -14.519  10.179  -0.644  0.00  0.00           C  
ATOM   3803  OH  TYR   250     -14.294  11.065  -1.655  0.00  0.00           O  
ATOM   3804  H   TYR   250     -16.378   6.115   4.482  1.00  0.00           H  
ATOM   3805  HA  TYR   250     -17.449   7.436   2.247  1.00  0.00           H  
ATOM   3806  HB2 TYR   250     -15.264   7.892   3.531  1.00  0.00           H  
ATOM   3807  HB3 TYR   250     -14.544   6.619   2.626  1.00  0.00           H  
ATOM   3808  HD1 TYR   250     -15.721  10.071   2.553  1.00  0.00           H  
ATOM   3809  HD2 TYR   250     -14.203   6.862   0.101  1.00  0.00           H  
ATOM   3810  HE1 TYR   250     -15.266  11.681   0.717  1.00  0.00           H  
ATOM   3811  HE2 TYR   250     -13.808   8.463  -1.754  1.00  0.00           H  
ATOM   3812  HH  TYR   250     -13.932  10.601  -2.414  1.00  0.00           H  
ATOM   3813  N   HIS   251     -16.319   4.421   1.603  0.00  0.00           N  
ATOM   3814  CA  HIS   251     -16.374   3.284   0.699  0.00  0.00           C  
ATOM   3815  C   HIS   251     -17.786   2.667   0.607  0.00  0.00           C  
ATOM   3816  O   HIS   251     -18.391   2.753  -0.459  0.00  0.00           O  
ATOM   3817  CB  HIS   251     -15.258   2.266   1.043  0.00  0.00           C  
ATOM   3818  CG  HIS   251     -13.896   2.628   0.484  0.00  0.00           C  
ATOM   3819  CD2 HIS   251     -13.148   3.785   0.541  0.00  0.00           C  
ATOM   3820  ND1 HIS   251     -13.145   1.749  -0.279  0.00  0.00           N  
ATOM   3821  CE1 HIS   251     -12.057   2.403  -0.693  0.00  0.00           C  
ATOM   3822  NE2 HIS   251     -11.993   3.646  -0.234  0.00  0.00           N  
ATOM   3823  H   HIS   251     -15.950   4.217   2.521  1.00  0.00           H  
ATOM   3824  HA  HIS   251     -16.142   3.670  -0.293  1.00  0.00           H  
ATOM   3825  HB2 HIS   251     -15.188   2.158   2.125  1.00  0.00           H  
ATOM   3826  HB3 HIS   251     -15.546   1.279   0.682  1.00  0.00           H  
ATOM   3827  HD1 HIS   251     -13.469   0.803  -0.426  1.00  0.00           H  
ATOM   3828  HD2 HIS   251     -13.493   4.622   1.129  1.00  0.00           H  
ATOM   3829  HE1 HIS   251     -11.342   1.910  -1.335  1.00  0.00           H  
ATOM   3830  N   LEU   252     -18.290   2.037   1.682  0.00  0.00           N  
ATOM   3831  CA  LEU   252     -19.479   1.166   1.634  0.00  0.00           C  
ATOM   3832  C   LEU   252     -20.844   1.895   1.719  0.00  0.00           C  
ATOM   3833  O   LEU   252     -21.857   1.254   1.442  0.00  0.00           O  
ATOM   3834  CB  LEU   252     -19.363   0.079   2.734  0.00  0.00           C  
ATOM   3835  CG  LEU   252     -18.208  -0.936   2.556  0.00  0.00           C  
ATOM   3836  CD1 LEU   252     -17.976  -1.736   3.851  0.00  0.00           C  
ATOM   3837  CD2 LEU   252     -18.413  -1.878   1.351  0.00  0.00           C  
ATOM   3838  H   LEU   252     -17.851   2.149   2.585  1.00  0.00           H  
ATOM   3839  HA  LEU   252     -19.455   0.649   0.675  1.00  0.00           H  
ATOM   3840  HB2 LEU   252     -19.272   0.561   3.708  1.00  0.00           H  
ATOM   3841  HB3 LEU   252     -20.307  -0.459   2.809  1.00  0.00           H  
ATOM   3842  HG  LEU   252     -17.301  -0.363   2.365  1.00  0.00           H  
ATOM   3843 HD11 LEU   252     -17.160  -2.443   3.702  1.00  0.00           H  
ATOM   3844 HD12 LEU   252     -17.719  -1.052   4.660  1.00  0.00           H  
ATOM   3845 HD13 LEU   252     -18.884  -2.280   4.111  1.00  0.00           H  
ATOM   3846 HD21 LEU   252     -17.571  -2.566   1.280  1.00  0.00           H  
ATOM   3847 HD22 LEU   252     -19.334  -2.445   1.486  1.00  0.00           H  
ATOM   3848 HD23 LEU   252     -18.479  -1.289   0.437  1.00  0.00           H  
ATOM   3849  N   TYR   253     -20.860   3.185   2.100  0.00  0.00           N  
ATOM   3850  CA  TYR   253     -22.048   4.047   2.235  0.00  0.00           C  
ATOM   3851  C   TYR   253     -21.905   5.308   1.356  0.00  0.00           C  
ATOM   3852  O   TYR   253     -22.510   6.337   1.649  0.00  0.00           O  
ATOM   3853  CB  TYR   253     -22.254   4.370   3.740  0.00  0.00           C  
ATOM   3854  CG  TYR   253     -23.490   5.144   4.190  0.00  0.00           C  
ATOM   3855  CD1 TYR   253     -24.758   4.880   3.634  0.00  0.00           C  
ATOM   3856  CD2 TYR   253     -23.377   6.099   5.224  0.00  0.00           C  
ATOM   3857  CE1 TYR   253     -25.903   5.533   4.130  0.00  0.00           C  
ATOM   3858  CE2 TYR   253     -24.519   6.753   5.723  0.00  0.00           C  
ATOM   3859  CZ  TYR   253     -25.785   6.460   5.185  0.00  0.00           C  
ATOM   3860  OH  TYR   253     -26.898   7.060   5.697  0.00  0.00           O  
ATOM   3861  H   TYR   253     -19.995   3.655   2.327  1.00  0.00           H  
ATOM   3862  HA  TYR   253     -22.916   3.487   1.886  1.00  0.00           H  
ATOM   3863  HB2 TYR   253     -22.187   3.445   4.313  1.00  0.00           H  
ATOM   3864  HB3 TYR   253     -21.364   4.872   4.120  1.00  0.00           H  
ATOM   3865  HD1 TYR   253     -24.856   4.173   2.822  1.00  0.00           H  
ATOM   3866  HD2 TYR   253     -22.408   6.333   5.640  1.00  0.00           H  
ATOM   3867  HE1 TYR   253     -26.873   5.324   3.702  1.00  0.00           H  
ATOM   3868  HE2 TYR   253     -24.421   7.479   6.518  1.00  0.00           H  
ATOM   3869  HH  TYR   253     -26.643   7.658   6.404  1.00  0.00           H  
ATOM   3870  N   GLY   254     -21.086   5.212   0.299  0.00  0.00           N  
ATOM   3871  CA  GLY   254     -20.741   6.328  -0.567  0.00  0.00           C  
ATOM   3872  C   GLY   254     -20.002   5.766  -1.784  0.00  0.00           C  
ATOM   3873  O   GLY   254     -20.274   4.646  -2.220  0.00  0.00           O  
ATOM   3874  H   GLY   254     -20.668   4.324   0.063  1.00  0.00           H  
ATOM   3875  HA2 GLY   254     -21.652   6.829  -0.894  1.00  0.00           H  
ATOM   3876  HA3 GLY   254     -20.086   7.015  -0.030  1.00  0.00           H  
ATOM   3877  N   ALA   255     -19.085   6.570  -2.344  0.00  0.00           N  
ATOM   3878  CA  ALA   255     -18.303   6.253  -3.540  0.00  0.00           C  
ATOM   3879  C   ALA   255     -16.818   6.038  -3.161  0.00  0.00           C  
ATOM   3880  O   ALA   255     -16.161   7.026  -2.834  0.00  0.00           O  
ATOM   3881  CB  ALA   255     -18.453   7.445  -4.503  0.00  0.00           C  
ATOM   3882  H   ALA   255     -18.890   7.473  -1.936  1.00  0.00           H  
ATOM   3883  HA  ALA   255     -18.697   5.351  -4.008  1.00  0.00           H  
ATOM   3884  HB1 ALA   255     -17.884   7.251  -5.412  1.00  0.00           H  
ATOM   3885  HB2 ALA   255     -19.505   7.579  -4.754  1.00  0.00           H  
ATOM   3886  HB3 ALA   255     -18.076   8.348  -4.024  1.00  0.00           H  
ATOM   3887  N   PRO   256     -16.309   4.778  -3.192  0.00  0.00           N  
ATOM   3888  CA  PRO   256     -14.908   4.433  -2.845  0.00  0.00           C  
ATOM   3889  C   PRO   256     -13.780   5.230  -3.522  0.00  0.00           C  
ATOM   3890  O   PRO   256     -13.948   5.689  -4.650  0.00  0.00           O  
ATOM   3891  CB  PRO   256     -14.798   2.954  -3.252  0.00  0.00           C  
ATOM   3892  CG  PRO   256     -16.192   2.399  -3.070  0.00  0.00           C  
ATOM   3893  CD  PRO   256     -17.071   3.564  -3.504  0.00  0.00           C  
ATOM   3894  HA  PRO   256     -14.788   4.507  -1.764  1.00  0.00           H  
ATOM   3895  HB2 PRO   256     -14.519   2.889  -4.304  1.00  0.00           H  
ATOM   3896  HB3 PRO   256     -14.114   2.442  -2.575  1.00  0.00           H  
ATOM   3897  HG2 PRO   256     -16.339   1.564  -3.754  1.00  0.00           H  
ATOM   3898  HG3 PRO   256     -16.362   2.196  -2.012  1.00  0.00           H  
ATOM   3899  HD2 PRO   256     -17.240   3.509  -4.579  1.00  0.00           H  
ATOM   3900  HD3 PRO   256     -17.994   3.557  -2.923  1.00  0.00           H  
ATOM   3901  N   ILE   257     -12.639   5.290  -2.811  0.00  0.00           N  
ATOM   3902  CA  ILE   257     -11.283   5.652  -3.247  0.00  0.00           C  
ATOM   3903  C   ILE   257     -11.153   6.795  -4.288  0.00  0.00           C  
ATOM   3904  O   ILE   257     -11.219   6.553  -5.492  0.00  0.00           O  
ATOM   3905  CB  ILE   257     -10.464   4.384  -3.672  0.00  0.00           C  
ATOM   3906  CG1 ILE   257      -8.986   4.688  -4.014  0.00  0.00           C  
ATOM   3907  CG2 ILE   257     -11.103   3.522  -4.785  0.00  0.00           C  
ATOM   3908  CD1 ILE   257      -8.055   3.469  -3.897  0.00  0.00           C  
ATOM   3909  H   ILE   257     -12.645   5.065  -1.827  1.00  0.00           H  
ATOM   3910  HA  ILE   257     -10.786   6.025  -2.351  1.00  0.00           H  
ATOM   3911  HB  ILE   257     -10.434   3.746  -2.789  1.00  0.00           H  
ATOM   3912 HG12 ILE   257      -8.925   5.095  -5.023  1.00  0.00           H  
ATOM   3913 HG13 ILE   257      -8.622   5.485  -3.366  1.00  0.00           H  
ATOM   3914 HG21 ILE   257     -10.456   2.672  -5.003  1.00  0.00           H  
ATOM   3915 HG22 ILE   257     -12.076   3.161  -4.453  1.00  0.00           H  
ATOM   3916 HG23 ILE   257     -11.226   4.124  -5.686  1.00  0.00           H  
ATOM   3917 HD11 ILE   257      -7.037   3.763  -4.153  1.00  0.00           H  
ATOM   3918 HD12 ILE   257      -8.078   3.090  -2.876  1.00  0.00           H  
ATOM   3919 HD13 ILE   257      -8.390   2.689  -4.581  1.00  0.00           H  
ATOM   3920  N   GLN   258     -10.927   8.022  -3.792  0.00  0.00           N  
ATOM   3921  CA  GLN   258     -10.541   9.186  -4.597  0.00  0.00           C  
ATOM   3922  C   GLN   258      -9.023   9.415  -4.429  0.00  0.00           C  
ATOM   3923  O   GLN   258      -8.497   9.170  -3.345  0.00  0.00           O  
ATOM   3924  CB  GLN   258     -11.408  10.387  -4.143  0.00  0.00           C  
ATOM   3925  CG  GLN   258     -11.164  11.744  -4.838  0.00  0.00           C  
ATOM   3926  CD  GLN   258     -11.159  11.687  -6.370  0.00  0.00           C  
ATOM   3927  NE2 GLN   258     -10.108  12.223  -6.992  0.00  0.00           N  
ATOM   3928  OE1 GLN   258     -12.088  11.174  -6.990  0.00  0.00           O  
ATOM   3929  H   GLN   258     -11.020   8.191  -2.801  1.00  0.00           H  
ATOM   3930  HA  GLN   258     -10.751   8.975  -5.645  1.00  0.00           H  
ATOM   3931  HB2 GLN   258     -12.461  10.122  -4.235  1.00  0.00           H  
ATOM   3932  HB3 GLN   258     -11.308  10.514  -3.065  1.00  0.00           H  
ATOM   3933  HG2 GLN   258     -10.220  12.163  -4.489  1.00  0.00           H  
ATOM   3934  HG3 GLN   258     -11.916  12.459  -4.506  1.00  0.00           H  
ATOM   3935 HE21 GLN   258     -10.057  12.211  -8.000  1.00  0.00           H  
ATOM   3936 HE22 GLN   258      -9.362  12.641  -6.454  1.00  0.00           H  
ATOM   3937  N   ASN   259      -8.341   9.862  -5.500  0.00  0.00           N  
ATOM   3938  CA  ASN   259      -6.890  10.139  -5.586  0.00  0.00           C  
ATOM   3939  C   ASN   259      -5.973   8.896  -5.591  0.00  0.00           C  
ATOM   3940  O   ASN   259      -4.763   9.081  -5.720  0.00  0.00           O  
ATOM   3941  CB  ASN   259      -6.420  11.203  -4.549  0.00  0.00           C  
ATOM   3942  CG  ASN   259      -6.802  12.630  -4.947  0.00  0.00           C  
ATOM   3943  ND2 ASN   259      -5.802  13.482  -5.175  0.00  0.00           N  
ATOM   3944  OD1 ASN   259      -7.975  12.970  -5.054  0.00  0.00           O  
ATOM   3945  H   ASN   259      -8.825  10.044  -6.367  1.00  0.00           H  
ATOM   3946  HA  ASN   259      -6.745  10.606  -6.560  1.00  0.00           H  
ATOM   3947  HB2 ASN   259      -6.849  10.972  -3.574  1.00  0.00           H  
ATOM   3948  HB3 ASN   259      -5.339  11.137  -4.428  1.00  0.00           H  
ATOM   3949 HD21 ASN   259      -6.002  14.436  -5.440  1.00  0.00           H  
ATOM   3950 HD22 ASN   259      -4.845  13.174  -5.083  1.00  0.00           H  
ATOM   3951  N   ARG   260      -6.542   7.677  -5.521  0.00  0.00           N  
ATOM   3952  CA  ARG   260      -5.886   6.365  -5.647  0.00  0.00           C  
ATOM   3953  C   ARG   260      -4.696   6.163  -4.683  0.00  0.00           C  
ATOM   3954  O   ARG   260      -4.882   5.651  -3.581  0.00  0.00           O  
ATOM   3955  CB  ARG   260      -5.476   6.057  -7.115  0.00  0.00           C  
ATOM   3956  CG  ARG   260      -6.612   5.875  -8.140  0.00  0.00           C  
ATOM   3957  CD  ARG   260      -7.090   7.179  -8.800  0.00  0.00           C  
ATOM   3958  NE  ARG   260      -8.442   7.510  -8.392  0.00  0.00           N  
ATOM   3959  CZ  ARG   260      -9.110   8.720  -8.496  0.00  0.00           C  
ATOM   3960  NH1 ARG   260      -8.305   9.785  -8.859  0.00  0.00           N  
ATOM   3961  NH2 ARG   260     -10.337   8.827  -8.250  0.00  0.00           N1+
ATOM   3962  H   ARG   260      -7.536   7.591  -5.365  1.00  0.00           H  
ATOM   3963  HA  ARG   260      -6.633   5.620  -5.374  1.00  0.00           H  
ATOM   3964  HB2 ARG   260      -4.796   6.833  -7.468  1.00  0.00           H  
ATOM   3965  HB3 ARG   260      -4.835   5.175  -7.131  1.00  0.00           H  
ATOM   3966  HG2 ARG   260      -7.457   5.383  -7.659  1.00  0.00           H  
ATOM   3967  HG3 ARG   260      -6.292   5.175  -8.913  1.00  0.00           H  
ATOM   3968  HD2 ARG   260      -6.418   7.992  -8.526  1.00  0.00           H  
ATOM   3969  HD3 ARG   260      -7.054   7.071  -9.885  1.00  0.00           H  
ATOM   3970  HE  ARG   260      -8.906   6.710  -7.986  1.00  0.00           H  
ATOM   3971 HH11 ARG   260      -8.704  10.708  -8.959  1.00  0.00           H  
ATOM   3972 HH12 ARG   260      -7.319   9.640  -9.023  1.00  0.00           H  
ATOM   3973 HH21 ARG   260     -10.792   9.725  -8.335  1.00  0.00           H  
ATOM   3974  N   TRP   261      -3.497   6.561  -5.146  0.00  0.00           N  
ATOM   3975  CA  TRP   261      -2.196   6.467  -4.491  0.00  0.00           C  
ATOM   3976  C   TRP   261      -2.090   7.182  -3.132  0.00  0.00           C  
ATOM   3977  O   TRP   261      -1.324   6.723  -2.285  0.00  0.00           O  
ATOM   3978  CB  TRP   261      -1.110   6.936  -5.481  0.00  0.00           C  
ATOM   3979  CG  TRP   261       0.306   6.881  -4.982  0.00  0.00           C  
ATOM   3980  CD1 TRP   261       1.152   7.932  -4.882  0.00  0.00           C  
ATOM   3981  CD2 TRP   261       1.040   5.723  -4.475  0.00  0.00           C  
ATOM   3982  CE2 TRP   261       2.340   6.155  -4.074  0.00  0.00           C  
ATOM   3983  CE3 TRP   261       0.744   4.348  -4.311  0.00  0.00           C  
ATOM   3984  NE1 TRP   261       2.353   7.507  -4.348  0.00  0.00           N  
ATOM   3985  CZ2 TRP   261       3.292   5.270  -3.536  0.00  0.00           C  
ATOM   3986  CZ3 TRP   261       1.693   3.451  -3.779  0.00  0.00           C  
ATOM   3987  CH2 TRP   261       2.967   3.910  -3.393  0.00  0.00           C  
ATOM   3988  H   TRP   261      -3.424   6.988  -6.058  1.00  0.00           H  
ATOM   3989  HA  TRP   261      -2.014   5.408  -4.304  1.00  0.00           H  
ATOM   3990  HB2 TRP   261      -1.189   6.358  -6.402  1.00  0.00           H  
ATOM   3991  HB3 TRP   261      -1.337   7.951  -5.809  1.00  0.00           H  
ATOM   3992  HD1 TRP   261       0.835   8.914  -5.201  1.00  0.00           H  
ATOM   3993  HE1 TRP   261       3.104   8.168  -4.206  1.00  0.00           H  
ATOM   3994  HE3 TRP   261      -0.226   3.966  -4.595  1.00  0.00           H  
ATOM   3995  HZ2 TRP   261       4.263   5.638  -3.237  1.00  0.00           H  
ATOM   3996  HZ3 TRP   261       1.446   2.406  -3.666  1.00  0.00           H  
ATOM   3997  HH2 TRP   261       3.694   3.221  -2.988  1.00  0.00           H  
ATOM   3998  N   LEU   262      -2.895   8.238  -2.917  0.00  0.00           N  
ATOM   3999  CA  LEU   262      -3.059   8.853  -1.599  0.00  0.00           C  
ATOM   4000  C   LEU   262      -3.814   7.937  -0.625  0.00  0.00           C  
ATOM   4001  O   LEU   262      -3.394   7.846   0.520  0.00  0.00           O  
ATOM   4002  CB  LEU   262      -3.758  10.225  -1.695  0.00  0.00           C  
ATOM   4003  CG  LEU   262      -2.978  11.318  -2.460  0.00  0.00           C  
ATOM   4004  CD1 LEU   262      -3.725  12.664  -2.371  0.00  0.00           C  
ATOM   4005  CD2 LEU   262      -1.510  11.469  -2.006  0.00  0.00           C  
ATOM   4006  H   LEU   262      -3.418   8.639  -3.683  1.00  0.00           H  
ATOM   4007  HA  LEU   262      -2.063   9.019  -1.188  1.00  0.00           H  
ATOM   4008  HB2 LEU   262      -4.740  10.097  -2.151  1.00  0.00           H  
ATOM   4009  HB3 LEU   262      -3.989  10.582  -0.692  1.00  0.00           H  
ATOM   4010  HG  LEU   262      -2.962  11.027  -3.511  1.00  0.00           H  
ATOM   4011 HD11 LEU   262      -3.166  13.426  -2.913  1.00  0.00           H  
ATOM   4012 HD12 LEU   262      -4.717  12.559  -2.811  1.00  0.00           H  
ATOM   4013 HD13 LEU   262      -3.820  12.958  -1.326  1.00  0.00           H  
ATOM   4014 HD21 LEU   262      -1.028  12.254  -2.587  1.00  0.00           H  
ATOM   4015 HD22 LEU   262      -1.482  11.731  -0.948  1.00  0.00           H  
ATOM   4016 HD23 LEU   262      -0.983  10.527  -2.161  1.00  0.00           H  
ATOM   4017  N   VAL   263      -4.860   7.229  -1.081  0.00  0.00           N  
ATOM   4018  CA  VAL   263      -5.578   6.215  -0.296  0.00  0.00           C  
ATOM   4019  C   VAL   263      -4.760   4.903  -0.113  0.00  0.00           C  
ATOM   4020  O   VAL   263      -5.130   4.082   0.724  0.00  0.00           O  
ATOM   4021  CB  VAL   263      -6.994   5.956  -0.903  0.00  0.00           C  
ATOM   4022  CG1 VAL   263      -7.768   4.745  -0.343  0.00  0.00           C  
ATOM   4023  CG2 VAL   263      -7.876   7.210  -0.778  0.00  0.00           C  
ATOM   4024  H   VAL   263      -5.200   7.379  -2.020  1.00  0.00           H  
ATOM   4025  HA  VAL   263      -5.731   6.635   0.698  1.00  0.00           H  
ATOM   4026  HB  VAL   263      -6.852   5.775  -1.968  1.00  0.00           H  
ATOM   4027 HG11 VAL   263      -8.735   4.670  -0.841  1.00  0.00           H  
ATOM   4028 HG12 VAL   263      -7.197   3.834  -0.519  1.00  0.00           H  
ATOM   4029 HG13 VAL   263      -7.922   4.876   0.728  1.00  0.00           H  
ATOM   4030 HG21 VAL   263      -8.858   7.008  -1.207  1.00  0.00           H  
ATOM   4031 HG22 VAL   263      -7.987   7.474   0.274  1.00  0.00           H  
ATOM   4032 HG23 VAL   263      -7.410   8.038  -1.312  1.00  0.00           H  
ATOM   4033  N   HIS   264      -3.635   4.755  -0.841  0.00  0.00           N  
ATOM   4034  CA  HIS   264      -2.644   3.678  -0.697  0.00  0.00           C  
ATOM   4035  C   HIS   264      -1.449   4.049   0.219  0.00  0.00           C  
ATOM   4036  O   HIS   264      -0.608   3.180   0.452  0.00  0.00           O  
ATOM   4037  CB  HIS   264      -2.127   3.240  -2.090  0.00  0.00           C  
ATOM   4038  CG  HIS   264      -3.127   2.645  -3.062  0.00  0.00           C  
ATOM   4039  CD2 HIS   264      -3.213   2.708  -4.439  0.00  0.00           C  
ATOM   4040  ND1 HIS   264      -4.189   1.848  -2.669  0.00  0.00           N  
ATOM   4041  CE1 HIS   264      -4.833   1.465  -3.774  0.00  0.00           C  
ATOM   4042  NE2 HIS   264      -4.295   1.946  -4.888  0.00  0.00           N  
ATOM   4043  H   HIS   264      -3.410   5.423  -1.565  1.00  0.00           H  
ATOM   4044  HA  HIS   264      -3.150   2.823  -0.249  1.00  0.00           H  
ATOM   4045  HB2 HIS   264      -1.624   4.083  -2.566  1.00  0.00           H  
ATOM   4046  HB3 HIS   264      -1.297   2.545  -1.961  1.00  0.00           H  
ATOM   4047  HD1 HIS   264      -4.344   1.661  -1.688  1.00  0.00           H  
ATOM   4048  HD2 HIS   264      -2.497   3.292  -4.998  1.00  0.00           H  
ATOM   4049  HE1 HIS   264      -5.701   0.827  -3.700  1.00  0.00           H  
ATOM   4050  N   ILE   265      -1.380   5.291   0.731  0.00  0.00           N  
ATOM   4051  CA  ILE   265      -0.321   5.774   1.628  0.00  0.00           C  
ATOM   4052  C   ILE   265      -0.945   6.414   2.885  0.00  0.00           C  
ATOM   4053  O   ILE   265      -0.678   5.954   3.995  0.00  0.00           O  
ATOM   4054  CB  ILE   265       0.657   6.764   0.897  0.00  0.00           C  
ATOM   4055  CG1 ILE   265       1.602   6.032  -0.095  0.00  0.00           C  
ATOM   4056  CG2 ILE   265       1.466   7.736   1.791  0.00  0.00           C  
ATOM   4057  CD1 ILE   265       2.734   5.202   0.541  0.00  0.00           C  
ATOM   4058  H   ILE   265      -2.092   5.971   0.504  1.00  0.00           H  
ATOM   4059  HA  ILE   265       0.260   4.910   1.950  1.00  0.00           H  
ATOM   4060  HB  ILE   265       0.021   7.398   0.279  1.00  0.00           H  
ATOM   4061 HG12 ILE   265       1.011   5.391  -0.749  1.00  0.00           H  
ATOM   4062 HG13 ILE   265       2.032   6.759  -0.784  1.00  0.00           H  
ATOM   4063 HG21 ILE   265       2.101   8.363   1.165  1.00  0.00           H  
ATOM   4064 HG22 ILE   265       0.780   8.365   2.358  1.00  0.00           H  
ATOM   4065 HG23 ILE   265       2.088   7.164   2.480  1.00  0.00           H  
ATOM   4066 HD11 ILE   265       3.329   4.737  -0.244  1.00  0.00           H  
ATOM   4067 HD12 ILE   265       3.369   5.854   1.141  1.00  0.00           H  
ATOM   4068 HD13 ILE   265       2.304   4.429   1.178  1.00  0.00           H  
ATOM   4069  N   MET   266      -1.764   7.459   2.690  0.00  0.00           N  
ATOM   4070  CA  MET   266      -2.319   8.320   3.738  0.00  0.00           C  
ATOM   4071  C   MET   266      -3.349   7.621   4.641  0.00  0.00           C  
ATOM   4072  O   MET   266      -3.233   7.719   5.862  0.00  0.00           O  
ATOM   4073  CB  MET   266      -2.916   9.605   3.122  0.00  0.00           C  
ATOM   4074  CG  MET   266      -1.940  10.443   2.277  0.00  0.00           C  
ATOM   4075  SD  MET   266      -0.712  11.380   3.223  0.00  0.00           S  
ATOM   4076  CE  MET   266      -0.077  12.417   1.879  0.00  0.00           C  
ATOM   4077  H   MET   266      -2.049   7.710   1.754  1.00  0.00           H  
ATOM   4078  HA  MET   266      -1.489   8.625   4.375  1.00  0.00           H  
ATOM   4079  HB2 MET   266      -3.330  10.227   3.917  1.00  0.00           H  
ATOM   4080  HB3 MET   266      -3.785   9.345   2.518  1.00  0.00           H  
ATOM   4081  HG2 MET   266      -1.429   9.793   1.567  1.00  0.00           H  
ATOM   4082  HG3 MET   266      -2.507  11.126   1.645  1.00  0.00           H  
ATOM   4083  HE1 MET   266       0.702  13.075   2.265  1.00  0.00           H  
ATOM   4084  HE2 MET   266       0.339  11.784   1.096  1.00  0.00           H  
ATOM   4085  HE3 MET   266      -0.888  13.017   1.468  1.00  0.00           H  
ATOM   4086  N   SER   267      -4.313   6.907   4.036  0.00  0.00           N  
ATOM   4087  CA  SER   267      -5.342   6.139   4.749  0.00  0.00           C  
ATOM   4088  C   SER   267      -4.782   4.880   5.446  0.00  0.00           C  
ATOM   4089  O   SER   267      -5.439   4.341   6.333  0.00  0.00           O  
ATOM   4090  CB  SER   267      -6.448   5.742   3.757  0.00  0.00           C  
ATOM   4091  OG  SER   267      -6.974   6.885   3.113  0.00  0.00           O  
ATOM   4092  H   SER   267      -4.361   6.876   3.028  1.00  0.00           H  
ATOM   4093  HA  SER   267      -5.782   6.783   5.510  1.00  0.00           H  
ATOM   4094  HB2 SER   267      -7.247   5.226   4.290  1.00  0.00           H  
ATOM   4095  HB3 SER   267      -6.039   5.061   3.010  1.00  0.00           H  
ATOM   4096  HG  SER   267      -7.662   6.619   2.499  1.00  0.00           H  
ATOM   4097  N   ASP   268      -3.577   4.451   5.035  0.00  0.00           N  
ATOM   4098  CA  ASP   268      -2.832   3.320   5.584  0.00  0.00           C  
ATOM   4099  C   ASP   268      -2.069   3.748   6.852  0.00  0.00           C  
ATOM   4100  O   ASP   268      -2.039   2.966   7.799  0.00  0.00           O  
ATOM   4101  CB  ASP   268      -1.907   2.683   4.512  0.00  0.00           C  
ATOM   4102  CG  ASP   268      -2.637   2.124   3.280  0.00  0.00           C  
ATOM   4103  OD1 ASP   268      -2.562   0.956   2.905  0.00  0.00           O  
ATOM   4104  OD2 ASP   268      -3.363   3.067   2.622  0.00  0.00           O  
ATOM   4105  H   ASP   268      -3.103   4.923   4.278  1.00  0.00           H  
ATOM   4106  HA  ASP   268      -3.559   2.563   5.880  1.00  0.00           H  
ATOM   4107  HB2 ASP   268      -1.168   3.417   4.190  1.00  0.00           H  
ATOM   4108  HB3 ASP   268      -1.315   1.891   4.970  1.00  0.00           H  
ATOM   4109  HD2 ASP   268      -3.797   2.667   1.865  1.00  0.00           H  
ATOM   4110  N   ILE   269      -1.553   4.995   6.902  0.00  0.00           N  
ATOM   4111  CA  ILE   269      -1.033   5.627   8.128  0.00  0.00           C  
ATOM   4112  C   ILE   269      -2.158   5.867   9.172  0.00  0.00           C  
ATOM   4113  O   ILE   269      -1.923   5.718  10.371  0.00  0.00           O  
ATOM   4114  CB  ILE   269      -0.275   6.965   7.824  0.00  0.00           C  
ATOM   4115  CG1 ILE   269       1.008   6.737   6.982  0.00  0.00           C  
ATOM   4116  CG2 ILE   269       0.078   7.804   9.074  0.00  0.00           C  
ATOM   4117  CD1 ILE   269       1.392   7.931   6.088  0.00  0.00           C  
ATOM   4118  H   ILE   269      -1.507   5.556   6.064  1.00  0.00           H  
ATOM   4119  HA  ILE   269      -0.315   4.937   8.573  1.00  0.00           H  
ATOM   4120  HB  ILE   269      -0.945   7.574   7.217  1.00  0.00           H  
ATOM   4121 HG12 ILE   269       1.839   6.501   7.646  1.00  0.00           H  
ATOM   4122 HG13 ILE   269       0.880   5.849   6.363  1.00  0.00           H  
ATOM   4123 HG21 ILE   269       0.599   8.711   8.769  1.00  0.00           H  
ATOM   4124 HG22 ILE   269      -0.837   8.072   9.603  1.00  0.00           H  
ATOM   4125 HG23 ILE   269       0.720   7.221   9.734  1.00  0.00           H  
ATOM   4126 HD11 ILE   269       2.298   7.692   5.532  1.00  0.00           H  
ATOM   4127 HD12 ILE   269       0.581   8.138   5.389  1.00  0.00           H  
ATOM   4128 HD13 ILE   269       1.568   8.809   6.709  1.00  0.00           H  
ATOM   4129  N   ALA   270      -3.375   6.177   8.691  0.00  0.00           N  
ATOM   4130  CA  ALA   270      -4.587   6.304   9.501  0.00  0.00           C  
ATOM   4131  C   ALA   270      -5.141   4.960  10.021  0.00  0.00           C  
ATOM   4132  O   ALA   270      -5.808   4.945  11.056  0.00  0.00           O  
ATOM   4133  CB  ALA   270      -5.639   7.030   8.658  0.00  0.00           C  
ATOM   4134  H   ALA   270      -3.500   6.341   7.703  1.00  0.00           H  
ATOM   4135  HA  ALA   270      -4.354   6.930  10.362  1.00  0.00           H  
ATOM   4136  HB1 ALA   270      -6.556   7.140   9.237  1.00  0.00           H  
ATOM   4137  HB2 ALA   270      -5.265   8.016   8.380  1.00  0.00           H  
ATOM   4138  HB3 ALA   270      -5.845   6.453   7.757  1.00  0.00           H  
ATOM   4139  N   ASN   271      -4.844   3.860   9.306  0.00  0.00           N  
ATOM   4140  CA  ASN   271      -5.221   2.489   9.666  0.00  0.00           C  
ATOM   4141  C   ASN   271      -4.315   1.906  10.770  0.00  0.00           C  
ATOM   4142  O   ASN   271      -4.792   1.124  11.592  0.00  0.00           O  
ATOM   4143  CB  ASN   271      -5.190   1.618   8.386  0.00  0.00           C  
ATOM   4144  CG  ASN   271      -5.611   0.168   8.634  0.00  0.00           C  
ATOM   4145  ND2 ASN   271      -4.711  -0.790   8.402  0.00  0.00           N  
ATOM   4146  OD1 ASN   271      -6.733  -0.079   9.056  0.00  0.00           O  
ATOM   4147  H   ASN   271      -4.321   3.942   8.446  1.00  0.00           H  
ATOM   4148  HA  ASN   271      -6.245   2.506  10.040  1.00  0.00           H  
ATOM   4149  HB2 ASN   271      -5.840   2.060   7.632  1.00  0.00           H  
ATOM   4150  HB3 ASN   271      -4.187   1.636   7.960  1.00  0.00           H  
ATOM   4151 HD21 ASN   271      -4.954  -1.758   8.554  1.00  0.00           H  
ATOM   4152 HD22 ASN   271      -3.787  -0.546   8.074  1.00  0.00           H  
ATOM   4153  N   MET   272      -3.031   2.298  10.764  0.00  0.00           N  
ATOM   4154  CA  MET   272      -1.980   1.846  11.684  0.00  0.00           C  
ATOM   4155  C   MET   272      -2.230   2.191  13.169  0.00  0.00           C  
ATOM   4156  O   MET   272      -1.625   1.567  14.040  0.00  0.00           O  
ATOM   4157  CB  MET   272      -0.646   2.434  11.175  0.00  0.00           C  
ATOM   4158  CG  MET   272       0.634   1.995  11.912  0.00  0.00           C  
ATOM   4159  SD  MET   272       2.130   2.828  11.321  0.00  0.00           S  
ATOM   4160  CE  MET   272       1.874   4.492  12.002  0.00  0.00           C  
ATOM   4161  H   MET   272      -2.710   2.967  10.079  1.00  0.00           H  
ATOM   4162  HA  MET   272      -1.915   0.761  11.603  1.00  0.00           H  
ATOM   4163  HB2 MET   272      -0.541   2.216  10.112  1.00  0.00           H  
ATOM   4164  HB3 MET   272      -0.708   3.522  11.182  1.00  0.00           H  
ATOM   4165  HG2 MET   272       0.517   2.176  12.980  1.00  0.00           H  
ATOM   4166  HG3 MET   272       0.757   0.916  11.812  1.00  0.00           H  
ATOM   4167  HE1 MET   272       2.712   5.131  11.726  1.00  0.00           H  
ATOM   4168  HE2 MET   272       0.951   4.911  11.600  1.00  0.00           H  
ATOM   4169  HE3 MET   272       1.804   4.435  13.088  1.00  0.00           H  
ATOM   4170  N   LEU   273      -3.123   3.155  13.438  0.00  0.00           N  
ATOM   4171  CA  LEU   273      -3.563   3.555  14.775  0.00  0.00           C  
ATOM   4172  C   LEU   273      -4.350   2.435  15.476  0.00  0.00           C  
ATOM   4173  O   LEU   273      -4.041   2.102  16.618  0.00  0.00           O  
ATOM   4174  CB  LEU   273      -4.426   4.828  14.648  0.00  0.00           C  
ATOM   4175  CG  LEU   273      -3.684   6.060  14.087  0.00  0.00           C  
ATOM   4176  CD1 LEU   273      -4.675   7.148  13.633  0.00  0.00           C  
ATOM   4177  CD2 LEU   273      -2.622   6.599  15.065  0.00  0.00           C  
ATOM   4178  H   LEU   273      -3.552   3.672  12.683  1.00  0.00           H  
ATOM   4179  HA  LEU   273      -2.683   3.790  15.375  1.00  0.00           H  
ATOM   4180  HB2 LEU   273      -5.294   4.615  14.024  1.00  0.00           H  
ATOM   4181  HB3 LEU   273      -4.850   5.075  15.621  1.00  0.00           H  
ATOM   4182  HG  LEU   273      -3.152   5.727  13.196  1.00  0.00           H  
ATOM   4183 HD11 LEU   273      -4.123   8.003  13.242  1.00  0.00           H  
ATOM   4184 HD12 LEU   273      -5.323   6.747  12.853  1.00  0.00           H  
ATOM   4185 HD13 LEU   273      -5.282   7.465  14.481  1.00  0.00           H  
ATOM   4186 HD21 LEU   273      -2.128   7.465  14.625  1.00  0.00           H  
ATOM   4187 HD22 LEU   273      -3.102   6.891  15.999  1.00  0.00           H  
ATOM   4188 HD23 LEU   273      -1.884   5.822  15.265  1.00  0.00           H  
ATOM   4189  N   ALA   274      -5.327   1.854  14.758  0.00  0.00           N  
ATOM   4190  CA  ALA   274      -6.146   0.717  15.187  0.00  0.00           C  
ATOM   4191  C   ALA   274      -5.341  -0.569  15.462  0.00  0.00           C  
ATOM   4192  O   ALA   274      -5.731  -1.350  16.329  0.00  0.00           O  
ATOM   4193  CB  ALA   274      -7.205   0.464  14.105  0.00  0.00           C  
ATOM   4194  H   ALA   274      -5.550   2.199  13.835  1.00  0.00           H  
ATOM   4195  HA  ALA   274      -6.661   0.997  16.106  1.00  0.00           H  
ATOM   4196  HB1 ALA   274      -7.830  -0.379  14.399  1.00  0.00           H  
ATOM   4197  HB2 ALA   274      -7.825   1.352  13.988  1.00  0.00           H  
ATOM   4198  HB3 ALA   274      -6.712   0.238  13.160  1.00  0.00           H  
ATOM   4199  N   LEU   275      -4.217  -0.746  14.745  0.00  0.00           N  
ATOM   4200  CA  LEU   275      -3.227  -1.796  14.989  0.00  0.00           C  
ATOM   4201  C   LEU   275      -2.529  -1.613  16.353  0.00  0.00           C  
ATOM   4202  O   LEU   275      -2.489  -2.558  17.142  0.00  0.00           O  
ATOM   4203  CB  LEU   275      -2.275  -1.879  13.767  0.00  0.00           C  
ATOM   4204  CG  LEU   275      -1.006  -2.752  13.945  0.00  0.00           C  
ATOM   4205  CD1 LEU   275      -0.715  -3.570  12.677  0.00  0.00           C  
ATOM   4206  CD2 LEU   275       0.228  -1.921  14.355  0.00  0.00           C  
ATOM   4207  H   LEU   275      -4.008  -0.128  13.974  1.00  0.00           H  
ATOM   4208  HA  LEU   275      -3.770  -2.740  15.034  1.00  0.00           H  
ATOM   4209  HB2 LEU   275      -2.833  -2.230  12.899  1.00  0.00           H  
ATOM   4210  HB3 LEU   275      -1.979  -0.872  13.472  1.00  0.00           H  
ATOM   4211  HG  LEU   275      -1.207  -3.458  14.750  1.00  0.00           H  
ATOM   4212 HD11 LEU   275       0.180  -4.173  12.831  1.00  0.00           H  
ATOM   4213 HD12 LEU   275      -1.560  -4.225  12.464  1.00  0.00           H  
ATOM   4214 HD13 LEU   275      -0.558  -2.895  11.836  1.00  0.00           H  
ATOM   4215 HD21 LEU   275       1.089  -2.580  14.467  1.00  0.00           H  
ATOM   4216 HD22 LEU   275       0.437  -1.177  13.587  1.00  0.00           H  
ATOM   4217 HD23 LEU   275       0.030  -1.420  15.303  1.00  0.00           H  
ATOM   4218  N   LEU   276      -2.043  -0.387  16.613  0.00  0.00           N  
ATOM   4219  CA  LEU   276      -1.331   0.009  17.829  0.00  0.00           C  
ATOM   4220  C   LEU   276      -2.206   0.108  19.099  0.00  0.00           C  
ATOM   4221  O   LEU   276      -1.619   0.268  20.170  0.00  0.00           O  
ATOM   4222  CB  LEU   276      -0.607   1.355  17.582  0.00  0.00           C  
ATOM   4223  CG  LEU   276       0.630   1.305  16.654  0.00  0.00           C  
ATOM   4224  CD1 LEU   276       1.125   2.731  16.341  0.00  0.00           C  
ATOM   4225  CD2 LEU   276       1.777   0.421  17.190  0.00  0.00           C  
ATOM   4226  H   LEU   276      -2.158   0.356  15.938  1.00  0.00           H  
ATOM   4227  HA  LEU   276      -0.565  -0.743  18.018  1.00  0.00           H  
ATOM   4228  HB2 LEU   276      -1.321   2.080  17.191  1.00  0.00           H  
ATOM   4229  HB3 LEU   276      -0.321   1.790  18.540  1.00  0.00           H  
ATOM   4230  HG  LEU   276       0.303   0.867  15.711  1.00  0.00           H  
ATOM   4231 HD11 LEU   276       1.995   2.679  15.687  1.00  0.00           H  
ATOM   4232 HD12 LEU   276       0.332   3.291  15.845  1.00  0.00           H  
ATOM   4233 HD13 LEU   276       1.398   3.234  17.269  1.00  0.00           H  
ATOM   4234 HD21 LEU   276       2.608   0.436  16.485  1.00  0.00           H  
ATOM   4235 HD22 LEU   276       2.112   0.803  18.154  1.00  0.00           H  
ATOM   4236 HD23 LEU   276       1.422  -0.603  17.310  1.00  0.00           H  
ATOM   4237  N   ASN   277      -3.550  -0.004  18.991  0.00  0.00           N  
ATOM   4238  CA  ASN   277      -4.528  -0.045  20.103  0.00  0.00           C  
ATOM   4239  C   ASN   277      -4.081  -0.997  21.230  0.00  0.00           C  
ATOM   4240  O   ASN   277      -4.065  -0.629  22.403  0.00  0.00           O  
ATOM   4241  CB  ASN   277      -5.913  -0.486  19.539  0.00  0.00           C  
ATOM   4242  CG  ASN   277      -7.116  -0.334  20.490  0.00  0.00           C  
ATOM   4243  ND2 ASN   277      -7.273  -1.217  21.476  0.00  0.00           N  
ATOM   4244  OD1 ASN   277      -7.934   0.564  20.317  0.00  0.00           O  
ATOM   4245  H   ASN   277      -3.980  -0.069  18.079  1.00  0.00           H  
ATOM   4246  HA  ASN   277      -4.625   0.959  20.516  1.00  0.00           H  
ATOM   4247  HB2 ASN   277      -6.114   0.058  18.615  1.00  0.00           H  
ATOM   4248  HB3 ASN   277      -5.851  -1.520  19.200  1.00  0.00           H  
ATOM   4249 HD21 ASN   277      -8.055  -1.133  22.109  1.00  0.00           H  
ATOM   4250 HD22 ASN   277      -6.609  -1.969  21.590  1.00  0.00           H  
ATOM   4251  N   THR   278      -3.682  -2.191  20.786  0.00  0.00           N  
ATOM   4252  CA  THR   278      -3.225  -3.339  21.544  0.00  0.00           C  
ATOM   4253  C   THR   278      -1.916  -3.075  22.332  0.00  0.00           C  
ATOM   4254  O   THR   278      -1.875  -3.443  23.502  0.00  0.00           O  
ATOM   4255  CB  THR   278      -3.068  -4.536  20.564  0.00  0.00           C  
ATOM   4256  CG2 THR   278      -4.340  -4.805  19.732  0.00  0.00           C  
ATOM   4257  OG1 THR   278      -2.005  -4.341  19.654  0.00  0.00           O  
ATOM   4258  H   THR   278      -3.675  -2.385  19.795  1.00  0.00           H  
ATOM   4259  HA  THR   278      -4.002  -3.596  22.264  1.00  0.00           H  
ATOM   4260  HB  THR   278      -2.852  -5.429  21.152  1.00  0.00           H  
ATOM   4261  HG1 THR   278      -1.941  -5.099  19.068  1.00  0.00           H  
ATOM   4262 HG21 THR   278      -4.167  -5.652  19.067  1.00  0.00           H  
ATOM   4263 HG22 THR   278      -5.171  -5.032  20.399  1.00  0.00           H  
ATOM   4264 HG23 THR   278      -4.581  -3.923  19.139  1.00  0.00           H  
ATOM   4265  N   ALA   279      -0.918  -2.382  21.748  0.00  0.00           N  
ATOM   4266  CA  ALA   279       0.314  -1.966  22.440  0.00  0.00           C  
ATOM   4267  C   ALA   279       0.111  -0.831  23.460  0.00  0.00           C  
ATOM   4268  O   ALA   279       0.959  -0.667  24.338  0.00  0.00           O  
ATOM   4269  CB  ALA   279       1.372  -1.535  21.412  0.00  0.00           C  
ATOM   4270  H   ALA   279      -0.989  -2.115  20.776  1.00  0.00           H  
ATOM   4271  HA  ALA   279       0.704  -2.831  22.976  1.00  0.00           H  
ATOM   4272  HB1 ALA   279       2.281  -1.229  21.931  1.00  0.00           H  
ATOM   4273  HB2 ALA   279       1.597  -2.370  20.749  1.00  0.00           H  
ATOM   4274  HB3 ALA   279       0.990  -0.699  20.825  1.00  0.00           H  
ATOM   4275  N   ILE   280      -0.988  -0.072  23.323  0.00  0.00           N  
ATOM   4276  CA  ILE   280      -1.357   1.010  24.232  0.00  0.00           C  
ATOM   4277  C   ILE   280      -2.167   0.469  25.430  0.00  0.00           C  
ATOM   4278  O   ILE   280      -1.897   0.876  26.556  0.00  0.00           O  
ATOM   4279  CB  ILE   280      -2.114   2.153  23.487  0.00  0.00           C  
ATOM   4280  CG1 ILE   280      -1.181   2.846  22.459  0.00  0.00           C  
ATOM   4281  CG2 ILE   280      -2.742   3.215  24.415  0.00  0.00           C  
ATOM   4282  CD1 ILE   280      -1.928   3.500  21.288  0.00  0.00           C  
ATOM   4283  H   ILE   280      -1.621  -0.234  22.553  1.00  0.00           H  
ATOM   4284  HA  ILE   280      -0.434   1.433  24.627  1.00  0.00           H  
ATOM   4285  HB  ILE   280      -2.927   1.691  22.927  1.00  0.00           H  
ATOM   4286 HG12 ILE   280      -0.577   3.598  22.967  1.00  0.00           H  
ATOM   4287 HG13 ILE   280      -0.467   2.120  22.071  1.00  0.00           H  
ATOM   4288 HG21 ILE   280      -3.247   3.971  23.813  1.00  0.00           H  
ATOM   4289 HG22 ILE   280      -3.463   2.738  25.078  1.00  0.00           H  
ATOM   4290 HG23 ILE   280      -1.960   3.688  25.009  1.00  0.00           H  
ATOM   4291 HD11 ILE   280      -1.210   3.964  20.612  1.00  0.00           H  
ATOM   4292 HD12 ILE   280      -2.496   2.741  20.750  1.00  0.00           H  
ATOM   4293 HD13 ILE   280      -2.609   4.260  21.671  1.00  0.00           H  
ATOM   4294  N   ASN   281      -3.106  -0.466  25.205  0.00  0.00           N  
ATOM   4295  CA  ASN   281      -3.867  -1.103  26.288  0.00  0.00           C  
ATOM   4296  C   ASN   281      -3.059  -2.128  27.066  0.00  0.00           C  
ATOM   4297  O   ASN   281      -3.254  -2.206  28.269  0.00  0.00           O  
ATOM   4298  CB  ASN   281      -5.134  -1.782  25.757  0.00  0.00           C  
ATOM   4299  CG  ASN   281      -6.265  -0.815  25.441  0.00  0.00           C  
ATOM   4300  ND2 ASN   281      -7.295  -1.314  24.769  0.00  0.00           N  
ATOM   4301  OD1 ASN   281      -6.230   0.352  25.816  0.00  0.00           O  
ATOM   4302  H   ASN   281      -3.312  -0.757  24.260  1.00  0.00           H  
ATOM   4303  HA  ASN   281      -4.174  -0.322  26.983  1.00  0.00           H  
ATOM   4304  HB2 ASN   281      -4.890  -2.356  24.863  1.00  0.00           H  
ATOM   4305  HB3 ASN   281      -5.481  -2.519  26.482  1.00  0.00           H  
ATOM   4306 HD21 ASN   281      -8.077  -0.721  24.530  1.00  0.00           H  
ATOM   4307 HD22 ASN   281      -7.298  -2.287  24.497  1.00  0.00           H  
ATOM   4308  N   PHE   282      -2.167  -2.875  26.401  0.00  0.00           N  
ATOM   4309  CA  PHE   282      -1.237  -3.802  27.044  0.00  0.00           C  
ATOM   4310  C   PHE   282      -0.393  -3.101  28.121  0.00  0.00           C  
ATOM   4311  O   PHE   282      -0.242  -3.620  29.227  0.00  0.00           O  
ATOM   4312  CB  PHE   282      -0.380  -4.464  25.951  0.00  0.00           C  
ATOM   4313  CG  PHE   282       0.640  -5.464  26.439  0.00  0.00           C  
ATOM   4314  CD1 PHE   282       0.251  -6.476  27.341  0.00  0.00           C  
ATOM   4315  CD2 PHE   282       1.949  -5.460  25.916  0.00  0.00           C  
ATOM   4316  CE1 PHE   282       1.183  -7.405  27.775  0.00  0.00           C  
ATOM   4317  CE2 PHE   282       2.865  -6.402  26.360  0.00  0.00           C  
ATOM   4318  CZ  PHE   282       2.488  -7.348  27.305  0.00  0.00           C  
ATOM   4319  H   PHE   282      -2.108  -2.815  25.395  1.00  0.00           H  
ATOM   4320  HA  PHE   282      -1.823  -4.582  27.530  1.00  0.00           H  
ATOM   4321  HB2 PHE   282      -1.033  -4.943  25.222  1.00  0.00           H  
ATOM   4322  HB3 PHE   282       0.123  -3.691  25.370  1.00  0.00           H  
ATOM   4323  HD1 PHE   282      -0.770  -6.524  27.691  1.00  0.00           H  
ATOM   4324  HD2 PHE   282       2.232  -4.728  25.175  1.00  0.00           H  
ATOM   4325  HE1 PHE   282       0.894  -8.172  28.477  1.00  0.00           H  
ATOM   4326  HE2 PHE   282       3.873  -6.400  25.972  1.00  0.00           H  
ATOM   4327  HZ  PHE   282       3.226  -8.044  27.674  1.00  0.00           H  
ATOM   4328  N   PHE   283       0.025  -1.873  27.786  0.00  0.00           N  
ATOM   4329  CA  PHE   283       0.580  -0.897  28.702  0.00  0.00           C  
ATOM   4330  C   PHE   283      -0.382  -0.499  29.845  0.00  0.00           C  
ATOM   4331  O   PHE   283       0.051  -0.451  30.989  0.00  0.00           O  
ATOM   4332  CB  PHE   283       1.079   0.290  27.860  0.00  0.00           C  
ATOM   4333  CG  PHE   283       1.799   1.379  28.610  0.00  0.00           C  
ATOM   4334  CD1 PHE   283       3.186   1.258  28.810  0.00  0.00           C  
ATOM   4335  CD2 PHE   283       1.095   2.438  29.221  0.00  0.00           C  
ATOM   4336  CE1 PHE   283       3.861   2.212  29.555  0.00  0.00           C  
ATOM   4337  CE2 PHE   283       1.791   3.378  29.968  0.00  0.00           C  
ATOM   4338  CZ  PHE   283       3.166   3.270  30.128  0.00  0.00           C  
ATOM   4339  H   PHE   283      -0.035  -1.564  26.827  1.00  0.00           H  
ATOM   4340  HA  PHE   283       1.456  -1.353  29.164  1.00  0.00           H  
ATOM   4341  HB2 PHE   283       1.721  -0.081  27.061  1.00  0.00           H  
ATOM   4342  HB3 PHE   283       0.240   0.722  27.316  1.00  0.00           H  
ATOM   4343  HD1 PHE   283       3.723   0.423  28.384  1.00  0.00           H  
ATOM   4344  HD2 PHE   283       0.024   2.512  29.106  1.00  0.00           H  
ATOM   4345  HE1 PHE   283       4.930   2.134  29.692  1.00  0.00           H  
ATOM   4346  HE2 PHE   283       1.262   4.199  30.429  1.00  0.00           H  
ATOM   4347  HZ  PHE   283       3.695   4.015  30.702  1.00  0.00           H  
ATOM   4348  N   LEU   284      -1.665  -0.250  29.548  0.00  0.00           N  
ATOM   4349  CA  LEU   284      -2.678   0.151  30.536  0.00  0.00           C  
ATOM   4350  C   LEU   284      -3.211  -0.992  31.427  0.00  0.00           C  
ATOM   4351  O   LEU   284      -3.683  -0.706  32.526  0.00  0.00           O  
ATOM   4352  CB  LEU   284      -3.833   0.868  29.815  0.00  0.00           C  
ATOM   4353  CG  LEU   284      -3.425   2.237  29.227  0.00  0.00           C  
ATOM   4354  CD1 LEU   284      -4.392   2.705  28.128  0.00  0.00           C  
ATOM   4355  CD2 LEU   284      -3.224   3.298  30.328  0.00  0.00           C  
ATOM   4356  H   LEU   284      -1.989  -0.334  28.595  1.00  0.00           H  
ATOM   4357  HA  LEU   284      -2.211   0.881  31.197  1.00  0.00           H  
ATOM   4358  HB2 LEU   284      -4.213   0.230  29.016  1.00  0.00           H  
ATOM   4359  HB3 LEU   284      -4.664   1.004  30.507  1.00  0.00           H  
ATOM   4360  HG  LEU   284      -2.456   2.095  28.750  1.00  0.00           H  
ATOM   4361 HD11 LEU   284      -4.066   3.671  27.744  1.00  0.00           H  
ATOM   4362 HD12 LEU   284      -4.401   1.976  27.317  1.00  0.00           H  
ATOM   4363 HD13 LEU   284      -5.396   2.799  28.542  1.00  0.00           H  
ATOM   4364 HD21 LEU   284      -2.938   4.246  29.871  1.00  0.00           H  
ATOM   4365 HD22 LEU   284      -4.154   3.429  30.882  1.00  0.00           H  
ATOM   4366 HD23 LEU   284      -2.439   2.972  31.009  1.00  0.00           H  
ATOM   4367  N   TYR   285      -3.104  -2.254  30.980  0.00  0.00           N  
ATOM   4368  CA  TYR   285      -3.404  -3.443  31.779  0.00  0.00           C  
ATOM   4369  C   TYR   285      -2.225  -3.858  32.668  0.00  0.00           C  
ATOM   4370  O   TYR   285      -2.417  -4.753  33.490  0.00  0.00           O  
ATOM   4371  CB  TYR   285      -3.768  -4.642  30.874  0.00  0.00           C  
ATOM   4372  CG  TYR   285      -4.932  -4.472  29.920  0.00  0.00           C  
ATOM   4373  CD1 TYR   285      -6.111  -3.801  30.313  0.00  0.00           C  
ATOM   4374  CD2 TYR   285      -4.834  -5.016  28.622  0.00  0.00           C  
ATOM   4375  CE1 TYR   285      -7.164  -3.632  29.396  0.00  0.00           C  
ATOM   4376  CE2 TYR   285      -5.889  -4.858  27.710  0.00  0.00           C  
ATOM   4377  CZ  TYR   285      -7.043  -4.146  28.093  0.00  0.00           C  
ATOM   4378  OH  TYR   285      -8.037  -3.922  27.194  0.00  0.00           O  
ATOM   4379  H   TYR   285      -2.799  -2.430  30.033  1.00  0.00           H  
ATOM   4380  HA  TYR   285      -4.258  -3.222  32.419  1.00  0.00           H  
ATOM   4381  HB2 TYR   285      -3.941  -5.520  31.497  1.00  0.00           H  
ATOM   4382  HB3 TYR   285      -2.885  -4.946  30.311  1.00  0.00           H  
ATOM   4383  HD1 TYR   285      -6.203  -3.417  31.319  1.00  0.00           H  
ATOM   4384  HD2 TYR   285      -3.946  -5.556  28.329  1.00  0.00           H  
ATOM   4385  HE1 TYR   285      -8.061  -3.110  29.695  1.00  0.00           H  
ATOM   4386  HE2 TYR   285      -5.815  -5.281  26.719  1.00  0.00           H  
ATOM   4387  HH  TYR   285      -7.810  -4.333  26.357  1.00  0.00           H  
ATOM   4388  N   CYS   286      -1.031  -3.265  32.487  0.00  0.00           N  
ATOM   4389  CA  CYS   286       0.159  -3.744  33.180  0.00  0.00           C  
ATOM   4390  C   CYS   286       1.167  -2.623  33.449  0.00  0.00           C  
ATOM   4391  O   CYS   286       1.303  -2.206  34.597  0.00  0.00           O  
ATOM   4392  CB  CYS   286       0.781  -4.979  32.489  0.00  0.00           C  
ATOM   4393  SG  CYS   286       1.919  -5.821  33.622  0.00  0.00           S  
ATOM   4394  H   CYS   286      -0.949  -2.475  31.863  1.00  0.00           H  
ATOM   4395  HA  CYS   286      -0.180  -4.086  34.158  1.00  0.00           H  
ATOM   4396  HB2 CYS   286      -0.012  -5.666  32.192  1.00  0.00           H  
ATOM   4397  HB3 CYS   286       1.323  -4.661  31.598  1.00  0.00           H  
ATOM   4398  HG  CYS   286       2.449  -6.885  33.013  1.00  0.00           H  
ATOM   4399  N   PHE   287       1.895  -2.191  32.409  0.00  0.00           N  
ATOM   4400  CA  PHE   287       3.095  -1.354  32.525  0.00  0.00           C  
ATOM   4401  C   PHE   287       2.909   0.075  33.070  0.00  0.00           C  
ATOM   4402  O   PHE   287       3.899   0.680  33.479  0.00  0.00           O  
ATOM   4403  CB  PHE   287       3.867  -1.368  31.198  0.00  0.00           C  
ATOM   4404  CG  PHE   287       4.370  -2.741  30.794  0.00  0.00           C  
ATOM   4405  CD1 PHE   287       3.550  -3.603  30.037  0.00  0.00           C  
ATOM   4406  CD2 PHE   287       5.597  -3.227  31.289  0.00  0.00           C  
ATOM   4407  CE1 PHE   287       3.982  -4.886  29.733  0.00  0.00           C  
ATOM   4408  CE2 PHE   287       6.007  -4.519  30.984  0.00  0.00           C  
ATOM   4409  CZ  PHE   287       5.206  -5.341  30.202  0.00  0.00           C  
ATOM   4410  H   PHE   287       1.628  -2.440  31.468  1.00  0.00           H  
ATOM   4411  HA  PHE   287       3.738  -1.862  33.244  1.00  0.00           H  
ATOM   4412  HB2 PHE   287       3.232  -0.968  30.407  1.00  0.00           H  
ATOM   4413  HB3 PHE   287       4.708  -0.678  31.263  1.00  0.00           H  
ATOM   4414  HD1 PHE   287       2.584  -3.265  29.693  1.00  0.00           H  
ATOM   4415  HD2 PHE   287       6.219  -2.596  31.905  1.00  0.00           H  
ATOM   4416  HE1 PHE   287       3.364  -5.534  29.129  1.00  0.00           H  
ATOM   4417  HE2 PHE   287       6.952  -4.887  31.355  1.00  0.00           H  
ATOM   4418  HZ  PHE   287       5.540  -6.339  29.959  1.00  0.00           H  
ATOM   4419  N   ILE   288       1.660   0.560  33.140  0.00  0.00           N  
ATOM   4420  CA  ILE   288       1.238   1.806  33.788  0.00  0.00           C  
ATOM   4421  C   ILE   288       1.513   1.861  35.319  0.00  0.00           C  
ATOM   4422  O   ILE   288       1.336   2.915  35.929  0.00  0.00           O  
ATOM   4423  CB  ILE   288      -0.275   2.048  33.488  0.00  0.00           C  
ATOM   4424  CG1 ILE   288      -0.837   3.424  33.914  0.00  0.00           C  
ATOM   4425  CG2 ILE   288      -1.188   0.930  34.035  0.00  0.00           C  
ATOM   4426  CD1 ILE   288      -0.018   4.627  33.429  0.00  0.00           C  
ATOM   4427  H   ILE   288       0.896   0.052  32.717  1.00  0.00           H  
ATOM   4428  HA  ILE   288       1.796   2.620  33.327  1.00  0.00           H  
ATOM   4429  HB  ILE   288      -0.373   2.009  32.404  1.00  0.00           H  
ATOM   4430 HG12 ILE   288      -0.921   3.459  35.000  1.00  0.00           H  
ATOM   4431 HG13 ILE   288      -1.863   3.520  33.560  1.00  0.00           H  
ATOM   4432 HG21 ILE   288      -2.226   1.158  33.794  1.00  0.00           H  
ATOM   4433 HG22 ILE   288      -0.910  -0.021  33.582  1.00  0.00           H  
ATOM   4434 HG23 ILE   288      -1.073   0.863  35.117  1.00  0.00           H  
ATOM   4435 HD11 ILE   288      -0.486   5.549  33.774  1.00  0.00           H  
ATOM   4436 HD12 ILE   288       0.994   4.562  33.828  1.00  0.00           H  
ATOM   4437 HD13 ILE   288       0.021   4.625  32.340  1.00  0.00           H  
ATOM   4438  N   SER   289       1.978   0.754  35.919  0.00  0.00           N  
ATOM   4439  CA  SER   289       2.315   0.684  37.333  0.00  0.00           C  
ATOM   4440  C   SER   289       3.434  -0.341  37.563  0.00  0.00           C  
ATOM   4441  O   SER   289       3.303  -1.489  37.145  0.00  0.00           O  
ATOM   4442  CB  SER   289       1.021   0.390  38.118  0.00  0.00           C  
ATOM   4443  OG  SER   289       1.249   0.044  39.467  0.00  0.00           O  
ATOM   4444  H   SER   289       2.112  -0.092  35.385  1.00  0.00           H  
ATOM   4445  HA  SER   289       2.683   1.662  37.642  1.00  0.00           H  
ATOM   4446  HB2 SER   289       0.365   1.260  38.074  1.00  0.00           H  
ATOM   4447  HB3 SER   289       0.474  -0.415  37.626  1.00  0.00           H  
ATOM   4448  HG  SER   289       0.410  -0.126  39.901  1.00  0.00           H  
ATOM   4449  N   LYS   290       4.490   0.083  38.284  0.00  0.00           N  
ATOM   4450  CA  LYS   290       5.531  -0.784  38.857  0.00  0.00           C  
ATOM   4451  C   LYS   290       4.977  -1.869  39.792  0.00  0.00           C  
ATOM   4452  O   LYS   290       5.566  -2.946  39.874  0.00  0.00           O  
ATOM   4453  CB  LYS   290       6.578   0.066  39.621  0.00  0.00           C  
ATOM   4454  CG  LYS   290       7.700   0.620  38.727  0.00  0.00           C  
ATOM   4455  CD  LYS   290       8.878   1.251  39.499  0.00  0.00           C  
ATOM   4456  CE  LYS   290       8.584   2.638  40.092  0.00  0.00           C  
ATOM   4457  NZ  LYS   290       9.768   3.192  40.776  0.00  0.00           N1+
ATOM   4458  H   LYS   290       4.613   1.068  38.469  1.00  0.00           H  
ATOM   4459  HA  LYS   290       6.042  -1.282  38.033  1.00  0.00           H  
ATOM   4460  HB2 LYS   290       6.076   0.893  40.124  1.00  0.00           H  
ATOM   4461  HB3 LYS   290       7.015  -0.531  40.421  1.00  0.00           H  
ATOM   4462  HG2 LYS   290       8.075  -0.176  38.084  1.00  0.00           H  
ATOM   4463  HG3 LYS   290       7.284   1.356  38.039  1.00  0.00           H  
ATOM   4464  HD2 LYS   290       9.189   0.576  40.296  1.00  0.00           H  
ATOM   4465  HD3 LYS   290       9.746   1.315  38.843  1.00  0.00           H  
ATOM   4466  HE2 LYS   290       8.276   3.315  39.295  1.00  0.00           H  
ATOM   4467  HE3 LYS   290       7.758   2.563  40.799  1.00  0.00           H  
ATOM   4468  HZ1 LYS   290       9.544   4.102  41.154  1.00  0.00           H  
ATOM   4469  HZ2 LYS   290      10.043   2.575  41.527  1.00  0.00           H  
ATOM   4470  HZ3 LYS   290      10.528   3.280  40.117  1.00  0.00           H  
ATOM   4471  N   ARG   291       3.858  -1.565  40.467  0.00  0.00           N  
ATOM   4472  CA  ARG   291       3.172  -2.486  41.363  0.00  0.00           C  
ATOM   4473  C   ARG   291       2.353  -3.523  40.590  0.00  0.00           C  
ATOM   4474  O   ARG   291       2.334  -4.671  41.016  0.00  0.00           O  
ATOM   4475  CB  ARG   291       2.309  -1.715  42.381  0.00  0.00           C  
ATOM   4476  CG  ARG   291       3.049  -0.582  43.119  0.00  0.00           C  
ATOM   4477  CD  ARG   291       4.361  -0.978  43.818  0.00  0.00           C  
ATOM   4478  NE  ARG   291       4.181  -1.982  44.882  0.00  0.00           N  
ATOM   4479  CZ  ARG   291       4.872  -2.020  46.039  0.00  0.00           C  
ATOM   4480  NH1 ARG   291       5.742  -1.054  46.369  0.00  0.00           N  
ATOM   4481  NH2 ARG   291       4.697  -3.040  46.889  0.00  0.00           N1+
ATOM   4482  H   ARG   291       3.442  -0.650  40.369  1.00  0.00           H  
ATOM   4483  HA  ARG   291       3.936  -3.025  41.924  1.00  0.00           H  
ATOM   4484  HB2 ARG   291       1.900  -2.414  43.111  1.00  0.00           H  
ATOM   4485  HB3 ARG   291       1.434  -1.305  41.876  1.00  0.00           H  
ATOM   4486  HG2 ARG   291       2.377  -0.128  43.847  1.00  0.00           H  
ATOM   4487  HG3 ARG   291       3.244   0.233  42.423  1.00  0.00           H  
ATOM   4488  HD2 ARG   291       5.065  -1.357  43.078  1.00  0.00           H  
ATOM   4489  HD3 ARG   291       4.830  -0.087  44.237  1.00  0.00           H  
ATOM   4490  HE  ARG   291       3.475  -2.680  44.692  1.00  0.00           H  
ATOM   4491 HH11 ARG   291       6.247  -1.106  47.242  1.00  0.00           H  
ATOM   4492 HH12 ARG   291       5.892  -0.275  45.744  1.00  0.00           H  
ATOM   4493 HH21 ARG   291       5.214  -3.070  47.756  1.00  0.00           H  
ATOM   4494 HH22 ARG   291       4.048  -3.781  46.662  1.00  0.00           H  
ATOM   4495  N   PHE   292       1.740  -3.137  39.457  0.00  0.00           N  
ATOM   4496  CA  PHE   292       1.041  -4.065  38.560  0.00  0.00           C  
ATOM   4497  C   PHE   292       2.015  -4.992  37.827  0.00  0.00           C  
ATOM   4498  O   PHE   292       1.725  -6.176  37.697  0.00  0.00           O  
ATOM   4499  CB  PHE   292       0.212  -3.307  37.515  0.00  0.00           C  
ATOM   4500  CG  PHE   292      -1.011  -2.536  37.973  0.00  0.00           C  
ATOM   4501  CD1 PHE   292      -1.261  -2.235  39.331  0.00  0.00           C  
ATOM   4502  CD2 PHE   292      -1.842  -1.968  36.985  0.00  0.00           C  
ATOM   4503  CE1 PHE   292      -2.322  -1.411  39.675  0.00  0.00           C  
ATOM   4504  CE2 PHE   292      -2.901  -1.150  37.351  0.00  0.00           C  
ATOM   4505  CZ  PHE   292      -3.139  -0.873  38.690  0.00  0.00           C  
ATOM   4506  H   PHE   292       1.745  -2.164  39.187  1.00  0.00           H  
ATOM   4507  HA  PHE   292       0.365  -4.678  39.157  1.00  0.00           H  
ATOM   4508  HB2 PHE   292       0.867  -2.637  36.958  1.00  0.00           H  
ATOM   4509  HB3 PHE   292      -0.079  -3.997  36.722  1.00  0.00           H  
ATOM   4510  HD1 PHE   292      -0.626  -2.647  40.101  1.00  0.00           H  
ATOM   4511  HD2 PHE   292      -1.654  -2.170  35.941  1.00  0.00           H  
ATOM   4512  HE1 PHE   292      -2.515  -1.184  40.713  1.00  0.00           H  
ATOM   4513  HE2 PHE   292      -3.543  -0.726  36.593  1.00  0.00           H  
ATOM   4514  HZ  PHE   292      -3.967  -0.236  38.964  1.00  0.00           H  
ATOM   4515  N   ARG   293       3.161  -4.445  37.393  0.00  0.00           N  
ATOM   4516  CA  ARG   293       4.268  -5.198  36.808  0.00  0.00           C  
ATOM   4517  C   ARG   293       4.836  -6.254  37.766  0.00  0.00           C  
ATOM   4518  O   ARG   293       5.080  -7.379  37.335  0.00  0.00           O  
ATOM   4519  CB  ARG   293       5.373  -4.223  36.392  0.00  0.00           C  
ATOM   4520  CG  ARG   293       5.033  -3.386  35.148  0.00  0.00           C  
ATOM   4521  CD  ARG   293       6.004  -2.213  34.963  0.00  0.00           C  
ATOM   4522  NE  ARG   293       7.391  -2.684  35.034  0.00  0.00           N  
ATOM   4523  CZ  ARG   293       8.471  -1.940  35.308  0.00  0.00           C  
ATOM   4524  NH1 ARG   293       8.381  -0.616  35.486  0.00  0.00           N  
ATOM   4525  NH2 ARG   293       9.661  -2.544  35.407  0.00  0.00           N1+
ATOM   4526  H   ARG   293       3.302  -3.448  37.461  1.00  0.00           H  
ATOM   4527  HA  ARG   293       3.904  -5.706  35.915  1.00  0.00           H  
ATOM   4528  HB2 ARG   293       5.599  -3.557  37.225  1.00  0.00           H  
ATOM   4529  HB3 ARG   293       6.296  -4.776  36.215  1.00  0.00           H  
ATOM   4530  HG2 ARG   293       5.062  -4.023  34.264  1.00  0.00           H  
ATOM   4531  HG3 ARG   293       4.016  -3.005  35.234  1.00  0.00           H  
ATOM   4532  HD2 ARG   293       5.832  -1.473  35.745  1.00  0.00           H  
ATOM   4533  HD3 ARG   293       5.828  -1.745  33.995  1.00  0.00           H  
ATOM   4534  HE  ARG   293       7.493  -3.673  34.851  1.00  0.00           H  
ATOM   4535 HH11 ARG   293       9.209  -0.076  35.691  1.00  0.00           H  
ATOM   4536 HH12 ARG   293       7.484  -0.157  35.415  1.00  0.00           H  
ATOM   4537 HH21 ARG   293      10.487  -2.001  35.612  1.00  0.00           H  
ATOM   4538 HH22 ARG   293       9.733  -3.543  35.276  1.00  0.00           H  
ATOM   4539  N   THR   294       5.001  -5.882  39.045  0.00  0.00           N  
ATOM   4540  CA  THR   294       5.427  -6.789  40.107  0.00  0.00           C  
ATOM   4541  C   THR   294       4.341  -7.831  40.449  0.00  0.00           C  
ATOM   4542  O   THR   294       4.683  -8.994  40.634  0.00  0.00           O  
ATOM   4543  CB  THR   294       5.809  -6.003  41.389  0.00  0.00           C  
ATOM   4544  CG2 THR   294       6.113  -6.849  42.640  0.00  0.00           C  
ATOM   4545  OG1 THR   294       6.947  -5.208  41.113  0.00  0.00           O  
ATOM   4546  H   THR   294       4.827  -4.926  39.320  1.00  0.00           H  
ATOM   4547  HA  THR   294       6.312  -7.323  39.761  1.00  0.00           H  
ATOM   4548  HB  THR   294       4.983  -5.334  41.629  1.00  0.00           H  
ATOM   4549  HG1 THR   294       7.192  -4.716  41.900  1.00  0.00           H  
ATOM   4550 HG21 THR   294       6.367  -6.190  43.471  1.00  0.00           H  
ATOM   4551 HG22 THR   294       5.236  -7.441  42.901  1.00  0.00           H  
ATOM   4552 HG23 THR   294       6.952  -7.514  42.434  1.00  0.00           H  
ATOM   4553  N   MET   295       3.063  -7.418  40.496  0.00  0.00           N  
ATOM   4554  CA  MET   295       1.914  -8.273  40.803  0.00  0.00           C  
ATOM   4555  C   MET   295       1.605  -9.301  39.700  0.00  0.00           C  
ATOM   4556  O   MET   295       1.208 -10.417  40.028  0.00  0.00           O  
ATOM   4557  CB  MET   295       0.709  -7.366  41.113  0.00  0.00           C  
ATOM   4558  CG  MET   295      -0.555  -8.055  41.650  0.00  0.00           C  
ATOM   4559  SD  MET   295      -1.942  -6.916  41.929  0.00  0.00           S  
ATOM   4560  CE  MET   295      -1.229  -5.764  43.138  0.00  0.00           C  
ATOM   4561  H   MET   295       2.838  -6.451  40.311  1.00  0.00           H  
ATOM   4562  HA  MET   295       2.150  -8.827  41.712  1.00  0.00           H  
ATOM   4563  HB2 MET   295       1.016  -6.587  41.810  1.00  0.00           H  
ATOM   4564  HB3 MET   295       0.453  -6.792  40.222  1.00  0.00           H  
ATOM   4565  HG2 MET   295      -0.863  -8.837  40.956  1.00  0.00           H  
ATOM   4566  HG3 MET   295      -0.318  -8.571  42.580  1.00  0.00           H  
ATOM   4567  HE1 MET   295      -1.969  -5.008  43.401  1.00  0.00           H  
ATOM   4568  HE2 MET   295      -0.935  -6.311  44.033  1.00  0.00           H  
ATOM   4569  HE3 MET   295      -0.354  -5.278  42.705  1.00  0.00           H  
ATOM   4570  N   ALA   296       1.811  -8.927  38.426  0.00  0.00           N  
ATOM   4571  CA  ALA   296       1.656  -9.811  37.270  0.00  0.00           C  
ATOM   4572  C   ALA   296       2.746 -10.882  37.248  0.00  0.00           C  
ATOM   4573  O   ALA   296       2.432 -12.059  37.090  0.00  0.00           O  
ATOM   4574  CB  ALA   296       1.687  -8.991  35.971  0.00  0.00           C  
ATOM   4575  H   ALA   296       2.093  -7.980  38.217  1.00  0.00           H  
ATOM   4576  HA  ALA   296       0.688 -10.306  37.343  1.00  0.00           H  
ATOM   4577  HB1 ALA   296       1.571  -9.659  35.117  1.00  0.00           H  
ATOM   4578  HB2 ALA   296       0.872  -8.267  35.979  1.00  0.00           H  
ATOM   4579  HB3 ALA   296       2.638  -8.466  35.894  1.00  0.00           H  
ATOM   4580  N   ALA   297       3.998 -10.443  37.462  0.00  0.00           N  
ATOM   4581  CA  ALA   297       5.172 -11.301  37.557  0.00  0.00           C  
ATOM   4582  C   ALA   297       5.090 -12.282  38.735  0.00  0.00           C  
ATOM   4583  O   ALA   297       5.402 -13.455  38.551  0.00  0.00           O  
ATOM   4584  CB  ALA   297       6.428 -10.422  37.645  0.00  0.00           C  
ATOM   4585  H   ALA   297       4.175  -9.455  37.568  1.00  0.00           H  
ATOM   4586  HA  ALA   297       5.236 -11.885  36.639  1.00  0.00           H  
ATOM   4587  HB1 ALA   297       7.311 -11.056  37.716  1.00  0.00           H  
ATOM   4588  HB2 ALA   297       6.499  -9.800  36.753  1.00  0.00           H  
ATOM   4589  HB3 ALA   297       6.365  -9.786  38.527  1.00  0.00           H  
ATOM   4590  N   ALA   298       4.599 -11.799  39.888  0.00  0.00           N  
ATOM   4591  CA  ALA   298       4.296 -12.583  41.084  0.00  0.00           C  
ATOM   4592  C   ALA   298       3.200 -13.649  40.889  0.00  0.00           C  
ATOM   4593  O   ALA   298       3.225 -14.647  41.607  0.00  0.00           O  
ATOM   4594  CB  ALA   298       3.914 -11.625  42.222  0.00  0.00           C  
ATOM   4595  H   ALA   298       4.407 -10.811  39.981  1.00  0.00           H  
ATOM   4596  HA  ALA   298       5.209 -13.099  41.380  1.00  0.00           H  
ATOM   4597  HB1 ALA   298       3.685 -12.199  43.120  1.00  0.00           H  
ATOM   4598  HB2 ALA   298       4.745 -10.950  42.425  1.00  0.00           H  
ATOM   4599  HB3 ALA   298       3.038 -11.044  41.931  1.00  0.00           H  
ATOM   4600  N   THR   299       2.285 -13.441  39.925  0.00  0.00           N  
ATOM   4601  CA  THR   299       1.221 -14.393  39.572  0.00  0.00           C  
ATOM   4602  C   THR   299       1.668 -15.408  38.490  0.00  0.00           C  
ATOM   4603  O   THR   299       0.903 -16.301  38.127  0.00  0.00           O  
ATOM   4604  CB  THR   299      -0.064 -13.646  39.119  0.00  0.00           C  
ATOM   4605  CG2 THR   299      -1.304 -14.529  38.881  0.00  0.00           C  
ATOM   4606  OG1 THR   299      -0.435 -12.720  40.121  0.00  0.00           O  
ATOM   4607  H   THR   299       2.301 -12.585  39.390  1.00  0.00           H  
ATOM   4608  HA  THR   299       0.974 -14.958  40.471  1.00  0.00           H  
ATOM   4609  HB  THR   299       0.156 -13.099  38.203  1.00  0.00           H  
ATOM   4610  HG1 THR   299      -1.229 -12.254  39.849  1.00  0.00           H  
ATOM   4611 HG21 THR   299      -2.141 -13.904  38.569  1.00  0.00           H  
ATOM   4612 HG22 THR   299      -1.086 -15.259  38.102  1.00  0.00           H  
ATOM   4613 HG23 THR   299      -1.563 -15.048  39.804  1.00  0.00           H  
ATOM   4614  N   LEU   300       2.928 -15.285  38.036  0.00  0.00           N  
ATOM   4615  CA  LEU   300       3.609 -16.192  37.108  0.00  0.00           C  
ATOM   4616  C   LEU   300       4.793 -16.906  37.781  0.00  0.00           C  
ATOM   4617  O   LEU   300       5.692 -17.396  37.097  0.00  0.00           O  
ATOM   4618  CB  LEU   300       4.055 -15.409  35.859  0.00  0.00           C  
ATOM   4619  CG  LEU   300       2.888 -14.808  35.052  0.00  0.00           C  
ATOM   4620  CD1 LEU   300       3.422 -13.843  33.977  0.00  0.00           C  
ATOM   4621  CD2 LEU   300       1.947 -15.892  34.481  0.00  0.00           C  
ATOM   4622  H   LEU   300       3.498 -14.507  38.336  1.00  0.00           H  
ATOM   4623  HA  LEU   300       2.893 -16.951  36.793  1.00  0.00           H  
ATOM   4624  HB2 LEU   300       4.737 -14.613  36.156  1.00  0.00           H  
ATOM   4625  HB3 LEU   300       4.643 -16.062  35.214  1.00  0.00           H  
ATOM   4626  HG  LEU   300       2.298 -14.211  35.747  1.00  0.00           H  
ATOM   4627 HD11 LEU   300       2.586 -13.426  33.415  1.00  0.00           H  
ATOM   4628 HD12 LEU   300       3.976 -13.036  34.455  1.00  0.00           H  
ATOM   4629 HD13 LEU   300       4.082 -14.384  33.298  1.00  0.00           H  
ATOM   4630 HD21 LEU   300       1.142 -15.417  33.921  1.00  0.00           H  
ATOM   4631 HD22 LEU   300       2.510 -16.551  33.819  1.00  0.00           H  
ATOM   4632 HD23 LEU   300       1.525 -16.475  35.299  1.00  0.00           H  
ATOM   4633  N   LYS   301       4.746 -16.999  39.115  0.00  0.00           N  
ATOM   4634  CA  LYS   301       5.609 -17.855  39.929  0.00  0.00           C  
ATOM   4635  C   LYS   301       4.768 -18.339  41.090  0.00  0.00           C  
ATOM   4636  O   LYS   301       3.546 -18.491  41.031  0.00  0.00           O  
ATOM   4637  CB  LYS   301       6.919 -17.156  40.363  0.00  0.00           C  
ATOM   4638  CG  LYS   301       6.799 -15.700  40.854  0.00  0.00           C  
ATOM   4639  CD  LYS   301       8.181 -15.073  41.085  0.00  0.00           C  
ATOM   4640  CE  LYS   301       8.169 -13.539  41.050  0.00  0.00           C  
ATOM   4641  NZ  LYS   301       9.538 -12.999  41.109  0.00  0.00           N1+
ATOM   4642  H   LYS   301       4.076 -16.451  39.636  1.00  0.00           H  
ATOM   4643  HA  LYS   301       5.878 -18.723  39.328  1.00  0.00           H  
ATOM   4644  HB2 LYS   301       7.637 -17.199  39.544  1.00  0.00           H  
ATOM   4645  HB3 LYS   301       7.408 -17.754  41.131  1.00  0.00           H  
ATOM   4646  HG2 LYS   301       6.230 -15.677  41.783  1.00  0.00           H  
ATOM   4647  HG3 LYS   301       6.252 -15.113  40.117  1.00  0.00           H  
ATOM   4648  HD2 LYS   301       8.575 -15.409  42.044  1.00  0.00           H  
ATOM   4649  HD3 LYS   301       8.878 -15.446  40.336  1.00  0.00           H  
ATOM   4650  HE2 LYS   301       7.685 -13.201  40.134  1.00  0.00           H  
ATOM   4651  HE3 LYS   301       7.593 -13.161  41.895  1.00  0.00           H  
ATOM   4652  HZ1 LYS   301       9.504 -11.990  41.085  1.00  0.00           H  
ATOM   4653  HZ2 LYS   301       9.982 -13.300  41.965  1.00  0.00           H  
ATOM   4654  HZ3 LYS   301      10.068 -13.337  40.319  1.00  0.00           H  
ATOM   4655  HXT LYS   301       5.296 -18.556  42.007  1.00  0.00           H  
TER
ATOM   4656  C1  l-W   304     -18.937  -0.696  11.914  1.00  0.00           C  
ATOM   4657  N1  l-W   304     -15.389  -1.600  13.842  1.00  0.00           N  
ATOM   4658  O1  l-W   304     -13.338  -5.978  10.824  1.00  0.00           O1-
ATOM   4659  C2  l-W   304     -18.919  -0.414  13.293  1.00  0.00           C  
ATOM   4660  N2  l-W   304     -14.472  -4.526   8.691  1.00  0.00           N1+
ATOM   4661  O2  l-W   304     -12.538  -3.900  11.226  1.00  0.00           O  
ATOM   4662  C3  l-W   304     -17.766  -0.695  14.048  1.00  0.00           C  
ATOM   4663  C4  l-W   304     -16.643  -1.240  13.403  1.00  0.00           C  
ATOM   4664  C5  l-W   304     -16.634  -1.549  12.008  1.00  0.00           C  
ATOM   4665  C6  l-W   304     -17.815  -1.264  11.283  1.00  0.00           C  
ATOM   4666  C7  l-W   304     -15.334  -2.118  11.662  1.00  0.00           C  
ATOM   4667  C8  l-W   304     -14.622  -2.108  12.815  1.00  0.00           C  
ATOM   4668  C9  l-W   304     -14.866  -2.605  10.312  1.00  0.00           C  
ATOM   4669  C10 l-W   304     -14.653  -4.135  10.127  1.00  0.00           C  
ATOM   4670  C11 l-W   304     -13.384  -4.728  10.823  1.00  0.00           C  
ATOM   4671  H1  l-W   304     -19.818  -0.466  11.330  1.00  0.00           H  
ATOM   4672  H2  l-W   304     -19.786   0.024  13.766  1.00  0.00           H  
ATOM   4673  H3  l-W   304     -17.740  -0.475  15.106  1.00  0.00           H  
ATOM   4674  H4  l-W   304     -17.855  -1.477  10.227  1.00  0.00           H  
ATOM   4675  H5  l-W   304     -13.607  -2.461  12.929  1.00  0.00           H  
ATOM   4676  H6  l-W   304     -15.047  -1.527  14.789  1.00  0.00           H  
ATOM   4677  H7  l-W   304     -13.974  -2.045  10.033  1.00  0.00           H  
ATOM   4678  H8  l-W   304     -15.632  -2.297   9.600  1.00  0.00           H  
ATOM   4679  H9  l-W   304     -15.541  -4.687  10.424  1.00  0.00           H  
ATOM   4680  H10 l-W   304     -15.291  -4.250   8.169  1.00  0.00           H  
ATOM   4681  H11 l-W   304     -13.653  -4.063   8.319  1.00  0.00           H  
ATOM   4682  H12 l-W   304     -14.361  -5.530   8.645  1.00  0.00           H  
TER
ATOM   4683  C1  l-F   305     -18.537  -0.220  13.731  1.00  0.00           C  
ATOM   4684  N1  l-F   305     -14.429  -4.168  10.289  1.00  0.00           N1+
ATOM   4685  O1  l-F   305     -13.859  -0.965  11.624  1.00  0.00           O1-
ATOM   4686  C2  l-F   305     -17.346  -0.793  14.156  1.00  0.00           C  
ATOM   4687  O2  l-F   305     -12.537  -2.774  11.624  1.00  0.00           O  
ATOM   4688  C3  l-F   305     -16.552  -1.497  13.259  1.00  0.00           C  
ATOM   4689  C4  l-F   305     -16.958  -1.633  11.909  1.00  0.00           C  
ATOM   4690  C5  l-F   305     -18.169  -1.040  11.500  1.00  0.00           C  
ATOM   4691  C6  l-F   305     -18.941  -0.341  12.412  1.00  0.00           C  
ATOM   4692  C7  l-F   305     -16.197  -2.468  10.888  1.00  0.00           C  
ATOM   4693  C8  l-F   305     -14.861  -3.143  11.300  1.00  0.00           C  
ATOM   4694  C9  l-F   305     -13.634  -2.187  11.513  1.00  0.00           C  
ATOM   4695  H1  l-F   305     -19.152   0.332  14.424  1.00  0.00           H  
ATOM   4696  H2  l-F   305     -17.040  -0.691  15.187  1.00  0.00           H  
ATOM   4697  H3  l-F   305     -15.635  -1.943  13.615  1.00  0.00           H  
ATOM   4698  H4  l-F   305     -18.508  -1.138  10.479  1.00  0.00           H  
ATOM   4699  H5  l-F   305     -19.869   0.102  12.088  1.00  0.00           H  
ATOM   4700  H6  l-F   305     -16.063  -1.873   9.983  1.00  0.00           H  
ATOM   4701  H7  l-F   305     -16.895  -3.258  10.608  1.00  0.00           H  
ATOM   4702  H8  l-F   305     -14.978  -3.719  12.215  1.00  0.00           H  
ATOM   4703  H9  l-F   305     -15.151  -4.868  10.194  1.00  0.00           H  
ATOM   4704  H10 l-F   305     -14.276  -3.713   9.400  1.00  0.00           H  
ATOM   4705  H11 l-F   305     -13.573  -4.599  10.612  1.00  0.00           H  
TER    4706      l-F   305
HETATM 4707  C1  _1A   302      -9.027  -5.755   6.517  0.00  0.00           C  
HETATM 4708  N2  _1A   302     -12.575  -4.077   8.064  0.00  0.00           N  
HETATM 4709  O3  _1A   302      -7.225  -2.766   5.404  0.00  0.00           O  
HETATM 4710  C4  _1A   302     -10.177  -5.200   7.097  0.00  0.00           C  
HETATM 4711  N5  _1A   302     -13.762  -3.601   8.630  0.00  0.00           N  
HETATM 4712  O6  _1A   302      -8.760  -7.109   6.449  0.00  0.00           O  
HETATM 4713  C7  _1A   302     -10.373  -3.811   7.110  0.00  0.00           C  
HETATM 4714  N8  _1A   302     -14.983  -2.940  10.369  0.00  0.00           N  
HETATM 4715  O9  _1A   302     -11.663  -1.982   7.921  0.00  0.00           O  
HETATM 4716  C10 _1A   302      -9.401  -2.981   6.542  0.00  0.00           C  
HETATM 4717  O11 _1A   302     -12.709  -2.998  10.569  0.00  0.00           O  
HETATM 4718  C12 _1A   302      -8.238  -3.517   5.969  0.00  0.00           C  
HETATM 4719  C13 _1A   302      -8.073  -4.902   5.961  0.00  0.00           C  
HETATM 4720  C14 _1A   302     -11.608  -3.198   7.716  0.00  0.00           C  
HETATM 4721  C15 _1A   302      -6.485  -3.310   4.316  0.00  0.00           C  
HETATM 4722  C16 _1A   302      -9.664  -8.033   7.048  0.00  0.00           C  
HETATM 4723  C17 _1A   302     -13.739  -3.180   9.912  0.00  0.00           C  
HETATM 4724  C18 _1A   302     -16.155  -1.078  13.988  0.00  0.00           C  
HETATM 4725  C19 _1A   302     -15.351  -2.276  11.558  0.00  0.00           C  
HETATM 4726  C20 _1A   302     -14.499  -2.221  12.668  0.00  0.00           C  
HETATM 4727  C21 _1A   302     -14.887  -1.616  13.850  0.00  0.00           C  
HETATM 4728  C22 _1A   302     -17.049  -1.083  12.894  0.00  0.00           C  
HETATM 4729  C23 _1A   302     -16.652  -1.686  11.655  0.00  0.00           C  
HETATM 4730  C24 _1A   302     -17.579  -1.662  10.573  0.00  0.00           C  
HETATM 4731  C25 _1A   302     -18.822  -1.055  10.714  0.00  0.00           C  
HETATM 4732  C26 _1A   302     -19.185  -0.468  11.919  0.00  0.00           C  
HETATM 4733  C27 _1A   302     -18.326  -0.486  13.008  0.00  0.00           C  
HETATM 4734  H28 _1A   302     -12.648  -5.018   7.703  0.00  0.00           H  
HETATM 4735  H29 _1A   302     -14.582  -3.993   8.190  0.00  0.00           H  
HETATM 4736  H30 _1A   302     -15.754  -3.278   9.814  0.00  0.00           H  
HETATM 4737  H31 _1A   302     -10.930  -5.845   7.523  0.00  0.00           H  
HETATM 4738  H32 _1A   302      -9.556  -1.912   6.556  0.00  0.00           H  
HETATM 4739  H33 _1A   302      -7.185  -5.324   5.518  0.00  0.00           H  
HETATM 4740  H34 _1A   302     -16.454  -0.626  14.924  0.00  0.00           H  
HETATM 4741  H35 _1A   302     -13.523  -2.682  12.659  0.00  0.00           H  
HETATM 4742  H36 _1A   302     -14.191  -1.612  14.669  0.00  0.00           H  
HETATM 4743  H37 _1A   302     -17.317  -2.100   9.622  0.00  0.00           H  
HETATM 4744  H38 _1A   302     -19.505  -1.026   9.877  0.00  0.00           H  
HETATM 4745  H39 _1A   302     -20.147   0.012  12.009  0.00  0.00           H  
HETATM 4746  H40 _1A   302     -18.622  -0.027  13.941  0.00  0.00           H  
HETATM 4747  H41 _1A   302      -5.743  -2.583   3.986  0.00  0.00           H  
HETATM 4748  H42 _1A   302      -7.130  -3.530   3.464  0.00  0.00           H  
HETATM 4749  H43 _1A   302      -5.951  -4.216   4.607  0.00  0.00           H  
HETATM 4750  H44 _1A   302      -9.282  -9.046   6.918  0.00  0.00           H  
HETATM 4751  H45 _1A   302     -10.649  -7.993   6.581  0.00  0.00           H  
HETATM 4752  H46 _1A   302      -9.766  -7.857   8.120  0.00  0.00           H  
HETATM 4753  Cl1 _7C   303      -8.128  -6.621   5.539  0.00  0.00           C  
HETATM 4754  C2  _7C   303      -7.767  -2.838   6.938  0.00  0.00           C  
HETATM 4755  N3  _7C   303     -12.119  -4.323   8.449  0.00  0.00           N  
HETATM 4756  O4  _7C   303     -11.901  -2.182   7.657  0.00  0.00           O  
HETATM 4757  C5  _7C   303      -7.483  -4.134   6.382  0.00  0.00           C  
HETATM 4758  N6  _7C   303     -14.473  -2.761  10.843  0.00  0.00           N  
HETATM 4759  O7  _7C   303     -12.538  -3.722  11.225  0.00  0.00           O  
HETATM 4760  C8  _7C   303      -8.480  -5.105   6.308  0.00  0.00           C  
HETATM 4761  C9  _7C   303      -9.759  -4.802   6.814  0.00  0.00           C  
HETATM 4762  C10 _7C   303     -10.051  -3.578   7.430  0.00  0.00           C  
HETATM 4763  C11 _7C   303      -9.035  -2.609   7.533  0.00  0.00           C  
HETATM 4764  C12 _7C   303     -11.432  -3.294   7.893  0.00  0.00           C  
HETATM 4765  C13 _7C   303     -13.446  -4.260   9.067  0.00  0.00           C  
HETATM 4766  C14 _7C   303     -13.484  -3.574  10.449  0.00  0.00           C  
HETATM 4767  C15 _7C   303     -14.634  -2.166  12.178  0.00  0.00           C  
HETATM 4768  C16 _7C   303     -13.550  -1.103  12.425  0.00  0.00           C  
HETATM 4769  C17 _7C   303     -16.037  -1.709  12.588  0.00  0.00           C  
HETATM 4770  C18 _7C   303     -16.343  -1.487  13.934  0.00  0.00           C  
HETATM 4771  C19 _7C   303     -17.611  -0.965  14.326  0.00  0.00           C  
HETATM 4772  C20 _7C   303     -18.624  -0.681  13.407  0.00  0.00           C  
HETATM 4773  C21 _7C   303     -18.315  -0.834  12.075  0.00  0.00           C  
HETATM 4774  C22 _7C   303     -17.070  -1.454  11.658  0.00  0.00           C  
HETATM 4775  H23 _7C   303      -7.054  -2.068   7.191  0.00  0.00           H  
HETATM 4776  H24 _7C   303     -11.579  -5.166   8.580  0.00  0.00           H  
HETATM 4777  H25 _7C   303      -6.519  -4.365   5.954  0.00  0.00           H  
HETATM 4778  H26 _7C   303     -15.268  -2.510  10.272  0.00  0.00           H  
HETATM 4779  H27 _7C   303     -10.535  -5.528   6.622  0.00  0.00           H  
HETATM 4780  H28 _7C   303      -9.296  -1.612   7.856  0.00  0.00           H  
HETATM 4781  H29 _7C   303     -13.901  -5.235   9.242  0.00  0.00           H  
HETATM 4782  H30 _7C   303     -14.121  -3.815   8.335  0.00  0.00           H  
HETATM 4783  H31 _7C   303     -14.403  -2.947  12.902  0.00  0.00           H  
HETATM 4784  H32 _7C   303     -13.869  -0.158  11.985  0.00  0.00           H  
HETATM 4785  H33 _7C   303     -12.623  -1.398  11.933  0.00  0.00           H  
HETATM 4786  H34 _7C   303     -13.494  -0.860  13.486  0.00  0.00           H  
HETATM 4787  H35 _7C   303     -15.648  -1.787  14.704  0.00  0.00           H  
HETATM 4788  H36 _7C   303     -17.873  -0.875  15.370  0.00  0.00           H  
HETATM 4789  H37 _7C   303     -19.586  -0.267  13.670  0.00  0.00           H  
HETATM 4790  H38 _7C   303     -19.041  -0.557  11.325  0.00  0.00           H  
HETATM 4791  H39 _7C   303     -16.871  -1.537  10.600  0.00  0.00           H  
CONECT  985  990
CONECT  990  985
CONECT 1057 1064
CONECT 1064 1057
CONECT 1072 1077
CONECT 1077 1072
CONECT 1667 1672
CONECT 1672 1667
CONECT 2475 2482
CONECT 2482 2475
CONECT 2490 2495
CONECT 2495 2490
CONECT 4104 4109
CONECT 4109 4104
CONECT 4635 4655
CONECT 4655 4635
CONECT 4656 4659 4665 4671
CONECT 4656 4665
CONECT 4657 4663 4667 4676
CONECT 4658 4670
CONECT 4659 4656 4662 4672
CONECT 4659 4662
CONECT 4660 4669 4680 4681 4682
CONECT 4661 4670
CONECT 4661 4670
CONECT 4662 4659 4663 4673
CONECT 4662 4659
CONECT 4663 4657 4662 4664
CONECT 4663 4664
CONECT 4664 4663 4665 4666
CONECT 4664 4663
CONECT 4665 4656 4664 4674
CONECT 4665 4656
CONECT 4666 4664 4667 4668
CONECT 4666 4667
CONECT 4667 4657 4666 4675
CONECT 4667 4666
CONECT 4668 4666 4669 4677 4678
CONECT 4669 4660 4668 4670 4679
CONECT 4670 4658 4661 4669
CONECT 4670 4661
CONECT 4671 4656
CONECT 4672 4659
CONECT 4673 4662
CONECT 4674 4665
CONECT 4675 4667
CONECT 4676 4657
CONECT 4677 4668
CONECT 4678 4668
CONECT 4679 4669
CONECT 4680 4660
CONECT 4681 4660
CONECT 4682 4660
CONECT 4683 4686 4691 4695
CONECT 4683 4686
CONECT 4684 4693 4703 4704 4705
CONECT 4685 4694
CONECT 4686 4683 4688 4696
CONECT 4686 4683
CONECT 4687 4694
CONECT 4687 4694
CONECT 4688 4686 4689 4697
CONECT 4688 4689
CONECT 4689 4688 4690 4692
CONECT 4689 4688
CONECT 4690 4689 4691 4698
CONECT 4690 4691
CONECT 4691 4683 4690 4699
CONECT 4691 4690
CONECT 4692 4689 4693 4700 4701
CONECT 4693 4684 4692 4694 4702
CONECT 4694 4685 4687 4693
CONECT 4694 4687
CONECT 4695 4683
CONECT 4696 4686
CONECT 4697 4688
CONECT 4698 4690
CONECT 4699 4691
CONECT 4700 4692
CONECT 4701 4692
CONECT 4702 4693
CONECT 4703 4684
CONECT 4704 4684
CONECT 4705 4684
CONECT 4753 4760
CONECT 4754 4757 4763 4775
CONECT 4755 4764 4765 4776
CONECT 4756 4764
CONECT 4757 4754 4760 4777
CONECT 4758 4766 4767 4778
CONECT 4759 4766
CONECT 4760 4753 4757 4761
CONECT 4761 4760 4762 4779
CONECT 4762 4761 4763 4764
CONECT 4763 4754 4762 4780
CONECT 4764 4755 4756 4762
CONECT 4765 4755 4766 4781 4782
CONECT 4766 4758 4759 4765
CONECT 4767 4758 4768 4769 4783
CONECT 4768 4767 4784 4785 4786
CONECT 4769 4767 4770 4774
CONECT 4770 4769 4771 4787
CONECT 4771 4770 4772 4788
CONECT 4772 4771 4773 4789
CONECT 4773 4772 4774 4790
CONECT 4774 4769 4773 4791
CONECT 4775 4754
CONECT 4776 4755
CONECT 4777 4757
CONECT 4778 4758
CONECT 4779 4761
CONECT 4780 4763
CONECT 4781 4765
CONECT 4782 4765
CONECT 4783 4767
CONECT 4784 4768
CONECT 4785 4768
CONECT 4786 4768
CONECT 4787 4770
CONECT 4788 4771
CONECT 4789 4772
CONECT 4790 4773
CONECT 4791 4774
CONECT 4707 4710 4712 4719
CONECT 4707 4719
CONECT 4708 4711 4720 4734
CONECT 4709 4718 4721
CONECT 4710 4707 4713 4737
CONECT 4710 4713
CONECT 4711 4708 4723 4735
CONECT 4712 4707 4722
CONECT 4713 4710 4716 4720
CONECT 4713 4710
CONECT 4714 4723 4725 4736
CONECT 4715 4720
CONECT 4715 4720
CONECT 4716 4713 4718 4738
CONECT 4716 4718
CONECT 4717 4723
CONECT 4717 4723
CONECT 4718 4709 4716 4719
CONECT 4718 4716
CONECT 4719 4707 4718 4739
CONECT 4719 4707
CONECT 4720 4708 4713 4715
CONECT 4720 4715
CONECT 4721 4709 4747 4748 4749
CONECT 4722 4712 4750 4751 4752
CONECT 4723 4711 4714 4717
CONECT 4723 4717
CONECT 4724 4727 4728 4740
CONECT 4724 4727
CONECT 4725 4714 4726 4729
CONECT 4725 4726
CONECT 4726 4725 4727 4741
CONECT 4726 4725
CONECT 4727 4724 4726 4742
CONECT 4727 4724
CONECT 4728 4724 4729 4733
CONECT 4728 4729
CONECT 4729 4725 4728 4730
CONECT 4729 4728
CONECT 4730 4729 4731 4743
CONECT 4730 4731
CONECT 4731 4730 4732 4744
CONECT 4731 4730
CONECT 4732 4731 4733 4745
CONECT 4732 4733
CONECT 4733 4728 4732 4746
CONECT 4733 4732
CONECT 4734 4708
CONECT 4735 4711
CONECT 4736 4714
CONECT 4737 4710
CONECT 4738 4716
CONECT 4739 4719
CONECT 4740 4724
CONECT 4741 4726
CONECT 4742 4727
CONECT 4743 4730
CONECT 4744 4731
CONECT 4745 4732
CONECT 4746 4733
CONECT 4747 4721
CONECT 4748 4721
CONECT 4749 4721
CONECT 4750 4722
CONECT 4751 4722
CONECT 4752 4722
ENDMDL
END   
